# Supplementary material for: Genome-wide association and biparental mapping revealed a major quantitative trait locus associated with seedling resistance to bacterial leaf streak in durum
Source: Theor Appl Genet. 2025 Dec 19;139(1):10. doi: 10.1007/s00122-025-05111-7 (PMC12717212; doi:10.1007/s00122-025-05111-7)
Supplement: Supplementary file 2 — Supplementary file2 (XLSX 66 KB) [file 122_2025_5111_MOESM2_ESM.xlsx]

## Sheet: Disease data-GDP
Table S1. List of Global Durum wheat panel and their reaction to bacterial leaf streak
Envelope name	Accession	Plant species	Accession history	year of release (cv) / year of crossing (*)	Country of collection	Pedigree	Disease severity of the GDP lines tested in the greenhouse for BLS resistance
							IT1	%WS1	IT2	%WS2	IT3	%WS3	AvIT	AvWS
GDPv2-001	DWRC-0003	T. durum	modern	2007	EGY	Ainzen-1__(AUSL/5/CANDO/4/BY*2/TACE//II27655/3/TME//ZB/W*2)	3	30	3	30	3	30	3	30
GDPv2-002	DWRC-0005	T. durum	modern	2010	EGY	Boomer-21/Busca-3	3	40	3	30	3.5	40	3.2	36.7
GDPv2-003	DWRC-0007	T. durum	modern	1990	EGY	MEXICALI-75/MAGHREBI-72//S-179/DURUM-6	3	60	3	30	3	40	3	43.3
GDPv2-004	DWRC-0008	T. durum	modern	2015	EGY	AJAIA-16//HORA/JRO/3/GAN/4/ZAR/5/SUOK-7/6/STOT//ALTAR_84/ALD.	3	40	2.5	30	3	30	2.8	33.3
GDPv2-005	DWRC-0009	T. durum	modern	2002*	EGY	TARRO_1/2*YUAN_1//AJAIA_13/YAZI/3/SOMAT_3/PHAX_1//TILO_1/LOTUS_4/4/CANELO_8//SORA/2*PLATA_12	3	30	3	30	3	30	3	30
GDPv2-006	DWRC-0011	T. durum	modern	2004*	EGY	GUAYCANINIA/GUANAY/10/LD357E/2*TC60//JO69/3/FGO/4/GTA/5/SRN-1/6/TOIUS/7/ENTE/MEXI-2/HUI/YAV-1/3/LD357E/2*TC60//JO69/8/SOMBRA-20/9/JUPAR_EC2001	3	40	3	30	3.5	40	3.2	36.7
GDPv2-007	DWRC-0020	T. durum	modern	1996*	EGY	HESSIAN-F_2/3/STOT//ALTAR_84/ALD	1.5	15	2	20	1.5	15	1.7	16.7
GDPv2-008	DWRC-0025	T. durum	modern	1997*	EGY	ROLA_5/3/AJAIA_12/F3LOCAL(SEL.ETHIO.135.85)//PLATA_13/4/MALMUK_1/SERRATOR_1	3.5	60	3.5	50	3.5	50	3.5	53.3
GDPv2-009	DWRC-0026	T. durum	modern	1997*	EGY	PLATA_10/6/MQUE/4/USDA573//QFN/AA_7/3/ALBA-D/5/AVO/HUI/7/PLATA_13/8/THKNEE_11/9/CHEN/ALTAR_84/3/HUI/POC//BUB/RUFO/4/FNFOOT	4	70	4	60	4	70	4	66.7
GDPv2-010	DWRC-0027	T. durum	modern	1998*	EGY	VANRRIKSE_6.2//1A-1D_2+12-5/3*WB881	2	20	1.5	2	1.5	15	1.7	12.3
GDPv2-011	DWRC-0029	T. durum	modern	1999*	EGY	CBC_509_CHILE/YEBAS_8//DUKEM_12/2*RASCON_21	3.5	60	2	20	3	50	2.8	43.3
GDPv2-012	DWRC-0031	T. durum	modern	2000*	EGY	CBC_514_CHILE//SOOTY_9/RASCON_37/3/CRAKE_10/RISSA	3	30	3	30	3	30	3	30
GDPv2-013	DWRC-0032	T. durum	modern	2000*	EGY	AINZEN_1/3/SRN_3/AJAIA_15//DON87/4/MINIMUS/COMB_DUCK_2//CHAM_3	3	40	3	30	3	30	3	33.3
GDPv2-014	DWRC-0036	T. durum	modern	2001*	EGY	SOMAT_4/INTER_8/5/AJAIA_16//HORA/JRO/3/GAN/4/ZAR	3	30	3.5	40	3	30	3.2	33.3
GDPv2-015	DWRC-0039	T. durum	modern	2002*	EGY	SOMAT_3/PHAX_1//TILO_1/LOTUS_4/3/SOOTY_9/RASCON_37	3	40	3.5	40	3	30	3.2	36.7
GDPv2-016	DWRC-0047	T. durum	modern	2002*	EGY	HYDRANASSA30/SILVER_5//LYMNO_8/3/SOOTY_9/RASCON_37/9/USDA595/3/D67.3/RABI//CRA/4/ALO/5/HUI/YAV_1/6/ARDENTE/7/HUI/YAV79/8/POD_9	3	30	3	30	3	30	3	30
GDPv2-017	DWRC-0052	T. durum	modern	2002*	EGY	SRN_3/AJAIA_15//PICON/3/GREEN/6/CMH82A.1062/3/GGOVZ394//SBA81/PLC/4/AAZ_1/CREX/5/HUI//CIT71/CII/7/SOMAT_4/INTER_8	4	70	3.5	40	3.5	50	3.7	53.3
GDPv2-018	DWRC-0053	T. durum	modern	2002*	EGY	SULA/AAZ_5//CHEN/ALTAR_84/3/AJAIA_12/F3LOCAL(SEL.ETHIO.135.85)//PLATA_13/4/ARMENT//SRN_3/NIGRIS_4/3/CANELO_9.1	3	30	3	30	3	40	3	33.3
GDPv2-019	DWRC-0054	T. durum	modern	2002*	EGY	RCOL/THKNEE_2/9/USDA595/3/D67.3/RABI//CRA/4/ALO/5/HUI/YAV_1/6/ARDENTE/7/HUI/YAV79/8/POD_9	3.5	60	3	50	3.5	60	3.3	56.7
GDPv2-020	DWRC-0082	T. durum	modern	2002*	EGY	CANELO_9.1/SNITAN/10/PLATA_10/6/MQUE/4/USDA573//QFN/AA_7/3/ALBA-D/5/AVO/HUI/7/PLATA_13/8/THKNEE_11/9/CHEN/ALTAR_84/3/HUI/POC//BUB/RUFO/4/FNFOOT	3	30	3.5	40	3	40	3.2	36.7
GDPv2-021	DWRC-0091	T. durum	modern	2002*	EGY	Azeghar-2/4/Stj3/3/Gdfl/T.dicds-SY20013//Bcr	2	15	2	20	2	15	2	16.7
GDPv2-022	DWRC-0092	T. durum	modern	2004*	EGY	ICAMOR-TA04-73/Ammar-8	3	40	3	30	3	30	3	33.3
GDPv2-023	DWRC-0100	T. durum	landrace	na	EGY	na	NA	NA	NA	NA	NA	NA	NA	NA
GDPv2-024	DWRC-0118	T. durum	modern	1971	CIMMYT	RASPINEGRO-DE-AGUILAS-ENANO/4*TEHUACAN-60//STEWART-63/3/ANHINGA	3.5	50	3	40	3.5	50	3.3	46.7
GDPv2-025	DWRC-0123	T. durum	modern	2002	ETH	CHEN/TEZONTLE/3/GUILLEMOT//CANDEAL-II	1	2	1.5	5	1.5	10	1.3	5.7
GDPv2-026	DWRC-0124	T. durum	modern	1997	ETH	CHORLITO/YAVAROS//FREE-GALLIPOLI/3/FREE-GALLIPOLI/CANADIAN-RED/4/FREE-GALLIPOLI/DON-PEDRO/5/HUITLE	4	70	3.5	40	4	60	3.8	56.7
GDPv2-027	DWRC-0125	T. durum	modern	2004	ESP	ZEGZAG-1/LUNDE-5//GREENSHANK-32	3	30	3	30	3	30	3	30
GDPv2-028	DWRC-0126	T. durum	modern	2007	ESP	CIMMYT 833/JUPAREC2003	3	30	3	40	3	30	3	33.3
GDPv2-029	DWRC-0127	T. durum	modern	2002	ESP	995161-03/20539-12231/DWA-14	3.5	60	3	30	3.5	50	3.3	46.7
GDPv2-030	DWRC-0128	T. durum	modern	2010	ESP	GUANAY/STINKPOT-1//POHOWERA-1	2	15	2	20	2	20	2	18.3
GDPv2-031	DWRC-0129	T. durum	modern	2005	ESP	995161-21/20538-31321/DWA-11	3.5	60	3	30	3.5	60	3.3	50
GDPv2-032	DWRC-0131	T. durum	landrace	1952	ARG	CANDEAL/TAGANROG	3	30	3	30	3	30	3	30
GDPv2-033	DWRC-0132	T. durum	landrace	1964	ARG	CAPPELLI/3/CANDIAL(ITA)//CANDIAL/TAGANROG	4	80	3.5	60	4	70	3.8	70
GDPv2-034	DWRC-0135	T. durum	modern	1982	ARG	JORI-69/ROSNER-DURUM-119//ANHINGA/3/YEMEN/CRANE//PELICANO	4	70	3	40	4	70	3.7	60
GDPv2-035	DWRC-0139	T. durum	modern	2004	ARG	BUCK-AMBAR//MOEWE/YAVAROS-79	3	30	2	20	3	30	2.7	26.7
GDPv2-036	DWRC-0145	T. durum	modern	1972*	ARG	EE//ALB/GS	3.5	60	3.5	50	3.5	50	3.5	53.3
GDPv2-037	DWRC-0146	T. durum	modern	1973*	ARG	BY*2/TAC*2/4/CDK/3/D/TC//LAK/5/FG"S".../6/BBAL	3	30	3	30	3	30	3	30
GDPv2-038	DWRC-0150	T. durum	modern	1978*	ARG	Aa"S"//CFN/TAT/3/BCAN	3	30	2	20	3	30	2.7	26.7
GDPv2-039	DWRC-0152	T. durum	modern	1979*	ARG	BCRIS/BCRIS"S"	4	80	4	70	4	70	4	73.3
GDPv2-040	DWRC-0156	T. durum	modern	1980*	ARG	BCRIS/RABI"S"//BCAN	3.5	60	3	30	3.5	60	3.3	50
GDPv2-041	DWRC-0163	T. durum	modern	2005*	ARG	TATLER-1/BEJAH-7/3/BONQUI//BBAL/BAMB"S"	3.5	60	3.5	60	3	60	3.3	60
GDPv2-042	DWRC-0167	T. durum	modern	2007*	ARG	BAMB/4/BESM#1/3/BAMB"S"//MO"S"/YAV79	4	70	3	50	4	70	3.7	63.3
GDPv2-043	DWRC-0169	T. durum	landrace	1966	ARG	TREMEZ-MOLLE(D.I.V.5629)/CANDEAL-LA-PREVISION	3.5	50	3	30	3	30	3.2	36.7
GDPv2-044	DWRC-0175	T. durum	modern	1996*	ARG	UCD1113 HPC/4/MEMO”S”/YAV_79//FOJA”S”/3/KOFA-2	2	20	3	30	2	20	2.3	23.3
GDPv2-045	DWRC-0177	T. durum	modern	1997	ARG	STERNA,MEX(SIB)/3/CHURRILLA(SIB)/HUITLE(SIB)/(SIB)POCHARD/4/(SIB)MOEWE	3	40	3	30	3	30	3	33.3
GDPv2-046	DWRC-0178	T. durum	modern	2002	ARG	TAGANROG-BUCK-BALCARCE/CANDEF/3/BERKMEN/GDOVZ-516//(SIB)MOUETTE/4/LAKOTA/CANDO	1	2	1.5	5	1	5	1.2	4
GDPv2-047	DWRC-0182	T. durum	modern	1995*	ARG	TOPAZ/CSLP/6/BR_180/3/DK_60.120/LDS_//64.210/4/_BERK_469/5/ALTAR84/AOS_”S”	3.5	60	3	30	3.5	50	3.3	46.7
GDPv2-048	DWRC-0186	T. durum	modern	1996*	ARG	BONVAL/BAMB/3/SILVER_23/ARLIN_3//DON87	3.5	60	3.5	50	3.5	70	3.5	60
GDPv2-049	DWRC-0188	T. durum	modern	1996*	ARG	CSLP/4/KURZSTROH//LEEDS/BIDI17/3/MONDUR/5/PROB611/ALTAR84	3	30	3	40	3	30	3	33.3
GDPv2-050	DWRC-0192	T. durum	modern	1995*	ARG	BELFUGITTO//CATA”S”/STN”S”/3/F.LUNGA/GDO_645	3.5	60	3	30	3.5	50	3.3	46.7
GDPv2-051	DWRC-0195	T. durum	modern	1987	ARG	MAGHREBI-72/GANSO//ANHINGA/3/RABICORNO//D-21563/ANHINGA	3.5	60	3	30	3.5	50	3.3	46.7
GDPv2-052	DWRC-0198	T. durum	modern	2002*	ARG	BCRIS/BICUM"S"//BICAR#9639/3/POHO_1//CETA/SRN_3	NA	NA	NA	NA	NA	NA	NA	NA
GDPv2-053	DWRC-0199	T. durum	modern	2003*	ARG	BONVAL/3/POHO_1//CETA/SRN_3	3	30	3.5	60	3	40	3.2	43.3
GDPv2-054	DWRC-0212	T. durum	modern	2002*	ARG	LALA/GUIL”S”//TGSB/GDO598/3/BONVAL/4/DUILIO/5/BIFAC	4	70	3	30	4	60	3.7	53.3
GDPv2-055	DWRC-0213	T. durum	modern	2002*	ARG	BLONDUR/BCRIS//BONVAL/3/DUILIO/4/BIFAC	3.5	60	2.5	20	3.5	60	3.2	46.7
GDPv2-056	DWRC-0215	T. durum	modern	2002*	ARG	BCRIS/BICUM"S"//BICAR#9639/3/POHO_1//CETA/SRN_3	NA	NA	1.5	5	NA	NA	1.5	5
GDPv2-057	DWRC-0216	T. durum	modern	2003*	ARG	BONVAL/4/TGBB/CANDEF//LALA/GUIL"S"/3/BONVAL	3	40	3	30	3	50	3	40
GDPv2-058	DWRC-0218	T. durum	modern	2003*	ARG	BONVAL/4/TGBB/CANDEF//LALA/GUIL"S"/3/BONVAL	3	30	3	40	3	30	3	33.3
GDPv2-059	DWRC-0219	T. durum	modern	2003*	ARG	DUILIO/4/TGBB/CANDEF//LALA/GUIL"S"/3/BONVAL	3.5	60	NA	NA	3.5	50	3.5	55
GDPv2-060	DWRC-0230	T. durum	landrace	1961	ARG	TAGANROG_NO.7_SELECTION	3	30	3	40	3	50	3	40
GDPv2-061	DWRC-0236	T. durum	modern	2009	FRA	AMOSIS/VEAU_A//GARIC	3	30	3.5	50	3	40	3.2	40
GDPv2-062	DWRC-0237	T. durum	modern	2005	FRA	OFANTO/MULTIDUR//SARCOPTE_V	2	20	3	30	2	20	2.3	23.3
GDPv2-063	DWRC-0238	T. durum	modern	2011	FRA	JOYAU//SARCOPTE_S/AKENATON	3	30	3	30	3	30	3	30
GDPv2-064	DWRC-0240	T. durum	modern	2016	FRA	KARUR/04D1402//05D1310/04D1402	1.5	15	1	2	1.5	15	1.3	10.7
GDPv2-065	DWRC-0241	T. durum	modern	2014	FRA	00D1118 x 00D1037	1.5	5	1.5	5	1.5	15	1.5	8.3
GDPv2-066	DWRC-0242	T. durum	modern	2011	ESP	2024/NEFER	3	30	2	20	3.5	40	2.8	30
GDPv2-067	DWRC-0243	T. durum	modern	1999	ITA	na	3	50	2	20	3.5	60	2.8	43.3
GDPv2-068	DWRC-0244	T. durum	modern	1998	ITA	CAPEITI-8/VALNOVA(F5)//(F5)PATRIZIO/VALFORTE	3	30	3.5	30	3	30	3.2	30
GDPv2-069	DWRC-0246	T. durum	modern	1999	ITA	Simeto/WB881/Duilio/F21	4	70	3	40	4	60	3.7	56.7
GDPv2-070	DWRC-0248	T. durum	modern	1999	ITA	Grazia/Isa	3	30	3	30	3	30	3	30
GDPv2-071	DWRC-0249	T. durum	modern	1999	ITA	Creso/Trinakria	3.5	50	3.5	40	3.5	50	3.5	46.7
GDPv2-072	DWRC-0251	T. durum	modern	1992	CIMMYT	CHEN/ALTAR-84	3	30	3.5	40	3	30	3.2	33.3
GDPv2-073	DWRC-0252	T. durum	modern	1993	CIMMYT	CHEN/ALTAR-84//JORI-C-69	3	30	3	30	3	30	3	30
GDPv2-074	DWRC-0255	T. durum	modern	1999	ESP	na	3	30	2	20	3	40	2.7	30
GDPv2-075	DWRC-0256	T. durum	modern	2000	ESP	na	3	30	3	40	3	40	3	36.7
GDPv2-076	DWRC-0257	T. durum	modern	1997	ESP	na	3.5	50	3	30	3.5	50	3.3	43.3
GDPv2-077	DWRC-0258	T. durum	modern	na	ESP	na	4	70	3	40	4	70	3.7	60
GDPv2-078	DWRC-0259	T. durum	modern	na	ESP	na	3	30	3.5	40	3	50	3.2	40
GDPv2-079	DWRC-0265	T. durum	modern	1995	ESP	na	1	5	1	2	1.5	10	1.2	5.7
GDPv2-080	DWRC-0266	T. durum	modern	2003	MAR	TA-14/BD-3//ISLY-CF-41530-1548	2	20	3	30	2	20	2.3	23.3
GDPv2-081	DWRC-0269	T. durum	modern	2003	MAR	SEBOU/BT-40//SARIF-CF4(1896-1904)	3	30	3.5	60	3	50	3.2	46.7
GDPv2-082	DWRC-0272	T. durum	modern	1994	MAR	na	3.5	50	3.5	40	3.5	30	3.5	40
GDPv2-083	DWRC-0273	T. durum	modern	1996	MAR	D-63-3/GAVIOTA/4/AVETORO//ANHINGA/PLE/3/DL-67-2/SWAN//E	3	40	3	30	3	30	3	33.3
GDPv2-084	DWRC-0276	T. durum	modern	1995	MAR	YAVAROS/SAPI//YAVAROS-79/3/STU	3	30	3	30	3	30	3	30
GDPv2-085	DWRC-0277	T. durum	modern	1995	MAR	Jori c69/Hau	3.5	50	3.5	40	3.5	30	3.5	40
GDPv2-086	DWRC-0279	T. durum	modern	1991	ESP	na	3	30	3	30	3	50	3	36.7
GDPv2-087	DWRC-0280	T. durum	modern	1982	ITA	Cappelli//Gaviota/Yuma	3	40	3	30	3	30	3	33.3
GDPv2-088	DWRC-0281	T. durum	modern	1983	ITA	Creso/Appulo	3	30	3	30	3	30	3	30
GDPv2-089	DWRC-0282	T. durum	modern	1993	DesertDurum	(S)Male_sterile_facilitated_recurrent_selection_population-MSFRS-HRS-Quality-Population	3	40	3	30	3	30	3	33.3
GDPv2-090	DWRC-0284	T. durum	landrace	1940	ITA	Cappelli/Eiti	2	20	1.5	10	2	20	1.8	16.7
GDPv2-091	DWRC-0285	T. durum	landrace	1915	ITA	Strampelli'_selection_from_Jennah_Khetifa	NA	NA	NA	NA	NA	NA	NA	NA
GDPv2-093	DWRC-0286	T. durum	modern	1996	ITA	F6_Appulo/Valnova//Valforte/Patrizio	3	30	3	30	3	50	3	36.7
GDPv2-094	DWRC-0287	T. durum	modern	1995	DesertDurum	P92/932-2	3.5	60	3	30	3.5	60	3.3	50
GDPv2-095	DWRC-0288	T. durum	modern	1995	ITA	Mutante_di_Mexa/Creso	2	20	2	20	2	20	2	20
GDPv2-096	DWRC-0289	T. durum	modern	1974	ITA	Yt_54-N10-B/2*_Cp_63//3*TC_60/3/Cp_B_14 or CpB144/ [(Yt54-N10-B)Cp263Tc3]	3	30	3	30	3	30	3	30
GDPv2-097	DWRC-0290	T. durum	modern	1984	ITA	Cappelli//Anhinga/Flamingo	3	40	3	30	3	50	3	40
GDPv2-098	DWRC-0291	T. durum	modern	1989	DesertDurum	(S)MALE_STERILE_FACILITATED_RECURRENT_SELECTION_POPULATION_AZ-MFSRS-86	3	40	3	30	3	50	3	40
GDPv2-099	DWRC-0295	T. durum	modern	1993	ITA	Complex_cross_between_Italian_and_Turkish_genotypes	2	20	NA	NA	2	20	2	20
GDPv2-100	DWRC-0296	T. durum	modern	1992	DesertDurum	(S)Male_Sterile_Facilitated_Recurrent_Selection_Population-APB-MSFRS-Pop	3	40	3	30	3	40	3	36.7
GDPv2-101	DWRC-0299	T. durum	modern	1998	DesertDurum	(S)Male_Sterile_Facilitated_Recurrent_Selection_Population-883-22-ALPHA-85-CHA	3	40	2	20	3	30	2.7	30
GDPv2-102	DWRC-0301	T. durum	modern	1995	ITA	Valnova/Capeiti	2	15	1.5	10	2	20	1.8	15
GDPv2-103	DWRC-0303	T. durum	modern	1992	DesertDurum	(S)Male_Sterile_Facilitated_Recurrent_Selection_Population-AZ-85-MSFRS-Durum-Population	2	20	2	20	2	20	2	20
GDPv2-104	DWRC-0304	T.durum	modern	1991	ESP	na	3	30	3.5	40	3	60	3.2	43.3
GDPv2-105	DWRC-0305	T.durum	modern	1996	ITA	CIMMYT's_Selection/Zenit(Zenit=Valriccardo//Vic,whereValriccardo=VZ-156/Cappelli//Cappelli*2/Yuma)	3	30	3	30	3	60	3	40
GDPv2-106	DWRC-0306	T. durum	modern	1970	ITA	B_14/Capeiti_8	2	20	2	20	3	20	2.3	20
GDPv2-107	DWRC-0308	T. durum	modern	1997	ITA	Capeiti_8/Creso//Creso/3/Valforte/Trinakria	3	15	3	30	3	30	3	25
GDPv2-108	DWRC-0309	T. durum	modern	1982	DesertDurum	Complex_cross_of_Ward-Wells-Cando-Waskana-Mexicali_75	3	40	3.5	60	3.5	60	3.3	53.3
GDPv2-109	DWRC-0311	T. durum	modern	1987	TUN	21563/ANHINGA//FLAMINGO,MEX/3/DIEHL-MEDITERRANEAN/69.331 o DIEHL-MEDITERRANEAN/69-331//KARIM	3.5	60	3	40	3	40	3.2	46.7
GDPv2-110	DWRC-0312	T. durum	modern	1995	DesertDurum	(S)Male_Sterile_Facilitated_Recurrent_Selection_Population-DICOCCUM-ALPHA-POP-85-S-1	3	30	2	20	3	40	2.7	30
GDPv2-111	DWRC-0313	T. durum	modern	1988	FRA	Edmore//CIMMYT_303/Chandur	2	20	2	20	2	20	2	20
GDPv2-112	DWRC-0317	T. durum	modern	1995	FRA	miradur/idyn81-04	1.5	5	1	2	1.5	15	1.3	7.3
GDPv2-113	DWRC-0324	T. durum	modern	2006	CIMMYT	1A.1D_5+10-6/3*MOJO//RCOL	2	20	2	15	2	20	2	18.3
GDPv2-114	DWRC-0325	T. durum	modern	2000	CIMMYT	SOOTY_9/RASCON_37	4	70	3.5	40	4	70	3.8	60
GDPv2-115	DWRC-0327	T. durum	modern	2004	CIMMYT	SOMAT_4/INTER_8	3.5	60	3.5	40	3.5	60	3.5	53.3
GDPv2-116	DWRC-0340	T. durum	modern	2006	CIMMYT	ARMENT//SRN_3/NIGRIS_4/3/CANELO_9.1	3	30	3	30	3	60	3	40
GDPv2-117	DWRC-0343	T. durum	modern	2007	MAR	F4-13-J.S/3/ARTHUR-71/LAHN//BELIKH-2/LAHN/4/QUARMAL	3	40	3.5	40	3	60	3.2	46.7
GDPv2-118	DWRC-0344	T. durum	modern	1975	CIMMYT	GERARDO-VZ-469/3/JORI(SIB)//ND-61-130/LEEDS	3.5	50	3	30	3	30	3.2	36.7
GDPv2-119	DWRC-0345	T. durum	modern	1979	CIMMYT	JORI-69(SIB)/(SIB)ANHINGA//FLAMINGO,MEX	3	30	3.5	50	3.5	40	3.3	40
GDPv2-120	DWRC-0346	T. durum	modern	1984	CIMMYT	RUFF/FLAMINGO,MEX//MEXICALI-75/3/SHEARWATER	3	40	3	30	3	30	3	33.3
GDPv2-121	DWRC-0347	T. durum	modern	2001	CIMMYT	STINKPOT//ALTAR-84/ALONDRA	4	70	3.5	40	4	60	3.8	56.7
GDPv2-122	DWRC-0352	T. durum	modern	2007*	CIMMYT	OROBEL//BUSHEN_4/2*GREEN_18/8/GEDIZ/FGO//GTA/3/SRN_1/4/TOTUS/5/ENTE/MEXI_2//HUI/4/YAV_1/3/LD357E/2*TC60//JO69/6/SOMBRA_20/7/JUPARE_C_2001	3.5	60	5	90	3.5	60	4	70
GDPv2-123	DWRC-0355	T. durum	modern	2007*	CIMMYT	JUPARE_C_2001*2/IM/6/ADAMAR_15//ALBIA_1/ALTAR_84/3/SNITAN/4/SOMAT_4/INTER_8/5/SOOTY_9/RASCON_37/7/GUAYACAN_INIA/KUCUK/4/ARMENT//SRN_3/NIGRIS_4/3/CANELO_9.1	NA	NA	3	30	3	30	3	30
GDPv2-124	DWRC-0356	T. durum	modern	2007*	CIMMYT	P91.272.3.1/3*MEXI75//2*JUPARE_C_2001/5/ARTICO/AJAIA_3//HUALITA/3/FULVOUS_1/MFOWL_13/4/TECA96/TILO_1/6/RISSA/GAN//POHO_1/3/PLATA_3//CREX/ALLA*2/4/ARMENT//SRN_3/NIGRIS_4/3/CANELO_9.1	3	40	3	40	3	30	3	36.7
GDPv2-125	DWRC-0366	T. durum	modern	2007*	CIMMYT	BCRIS/BICUM//LLARETA_INIA/3/DUKEM_12/2*RASCON_21/5/SRN_2//YAVAUS/HUI/3/RASCON_19/4/SOMAT_3/PHAX_1//TILO_1/LOTUS_4	3	30	3	30	3	30	3	30
GDPv2-126	DWRC-0367	T. durum	modern	2007*	CIMMYT	MÂALI/6/MUSK_1//ACO89/FNFOOT_2/4/MUSK_4/3/PLATA_3//CREX/ALLA/5/OLUS*2/ILBOR//PATKA_7/YAZI_1/10/SELIM/9/ALTAR_84/860137//YAZI_1/4/LIS_8/FILLO_6/3/FUUT//HORA/JOR/8/GEDIZ/FGO//GTA/3/SRN_1/4/TOTUS/5/ENTE/MEXI_2//HUI/4/YAV_1/3/LD357E/2*TC60//JO69/6/SOMBRA	4	70	3	30	4	60	3.7	53.3
GDPv2-127	DWRC-0374	T. durum	modern	2007*	CIMMYT	CANELO_9.1/SNITAN/10/PLATA_10/6/MQUE/4/USDA573//QFN/AA_7/3/ALBA-D/5/AVO/HUI/7/PLATA_13/8/THKNEE_11/9/CHEN/ALTAR_84/3/HUI/POC//BUB/RUFO/4/FNFOOT/11/COMARA//SOOTY_9/RASCON_37/3/2*AJAIA_12/F3LOCAL(SEL.ETHIO.135.85)//PLATA_13/9/USDA595/3/D67.3/RABI//CRA/	3	30	3.5	60	3	30	3.2	40
GDPv2-128	DWRC-0379	T. durum	modern	2008*	CIMMYT	SOMAT_3/GREEN_22/4/GODRIN/GUTROS//DUKEM/3/THKNEE_11/6/YAV79/4/ARMENT//SRN_3/NIGRIS_4/3/CANELO_9.1/5/MINIMUS/COMB_DUCK_2//CHAM_3/3/GREEN_19	3	30	2.5	50	3	30	2.8	36.7
GDPv2-129	DWRC-0381	T. durum	modern	2008*	CIMMYT	TARRO_1/2*YUAN_1//AJAIA_13/YAZI/3/SOMAT_3/PHAX_1//TILO_1/LOTUS_4/4/CANELO_8//SORA/2*PLATA_12/7/CMH83.2578/4/D88059//WARD/YAV79/3/ACO89/5/2*SOOTY_9/RASCON_37/6/1A.1D_5+1-06/3*MOJO/3/AJAIA_12/F3LOCAL(SEL.ETHIO.135.85)//PLATA_13	3	15	2	20	3	20	2.7	18.3
GDPv2-130	DWRC-0394	T. durum	modern	2007*	CIMMYT	BELLAROI/5/1A.1D_5+1-06/3*MOJO//RCOL/4/ARMENT//SRN_3/NIGRIS_4/3/CANELO_9.1	3	40	3.5	70	3	40	3.2	50
GDPv2-131	DWRC-0400	T. durum	modern	2007*	CIMMYT	SOMAT_4/INTER_8/5/CREX//BOY/YAV_1/3/PLATA_6/4/PORRON_11/6/MINIMUS_6/PLATA_16//IMMER/3/SORA/2*PLATA_12/7/RASCON_22/RASCON_21//MOJO_2/3/GUANAY/4/RCOL/5/SORA/2*PLATA_12//SOMAT_3	3.5	40	3	30	3.5	30	3.3	33.3
GDPv2-132	DWRC-0405	T. durum	modern	2006*	CIMMYT	CLAUDIO/10/PLATA_10/6/MQUE/4/USDA573//QFN/AA_7/3/ALBA-D/5/AVO/HUI/7/PLATA_13/8/THKNEE_11/9/CHEN/ALTAR_84/3/HUI/POC//BUB/RUFO/4/FNFOOT/11/AJAIA_12/F3LOCAL(SEL.ETHIO.135.85)//PLATA_13/3/POD_9/4/RASCON_37/TARRO_2//RASCON_37/5/SORA/2*PLATA_12//SOMAT_3	4	70	3	30	4	60	3.7	53.3
GDPv2-133	DWRC-0406	T. durum	modern	2006*	CIMMYT	BICHENA/AKAKI_7/4/LIS_8/FILLO_6/3/FUUT//HORA/JOR/5/YAZI_1/AKAKI_4//SOMAT_3/3/AUK/GUIL//GREEN/6/RASCON_33/TISOMA_2/3/CANELO_8//SORA/2*PLATA_12/4/SOMAT_4/INTER_8	3.5	60	4	70	3.5	50	3.7	60
GDPv2-134	DWRC-0417	T. durum	modern	2007*	CIMMYT	RISSA/GAN//POHO_1/3/PLATA_3//CREX/ALLA/4/JUPARE_C_2001/5/ARMENT//SRN_3/NIGRIS_4/3/CANELO_9.1/10/ARAM_5/CALI//RASCON_37/3/PLATA_8/4/AJAIA_12/F3LOCAL(SEL.ETHIO.135.85)//PLATA_13/9/USDA595/3/D67.3/RABI//CRA/4/ALO/5/HUI/YAV_1/6/ARDENTE/7/HUI/YAV79/8/POD_	3	30	2	20	3	30	2.7	26.7
GDPv2-135	DWRC-0427	T. durum	modern	2008*	CIMMYT	D86135/ACO89//PORRON_4/3/SNITAN/10/PLATA_10/6/MQUE/4/USDA573//QFN/AA_7/3/ALBA-D/5/AVO/HUI/7/PLATA_13/8/THKNEE_11/9/CHEN/ALTAR_84/3/HUI/POC//BUB/RUFO/4/FNFOOT/11/CANELO_8//SORA/2*PLATA_12/12/TADIZ/9/USDA595/3/D67.3/RABI//CRA/4/ALO/5/HUI/YAV_1/6/ARDENT	3	30	3.5	15	3	30	3.2	25
GDPv2-136	DWRC-0433	T. durum	modern	2008*	CIMMYT	SOOTY_9/RASCON_37//STORLOM/8/RISSA/GAN//POHO_1/3/PLATA_3//CREX/ALLA*2/7/EUDO//CHEN_1/TEZ/3/TANTLO_1/5/CHEN/ALTAR_84/3/HUI/POC//BUB/RUFO/4/FNFOOT/6/MOJO/KITTI/11/SOOTY_9/RASCON_37//WODUCK/CHAM_3/10/PLATA_10/6/MQUE/4/USDA573//QFN/AA_7/3/ALBA-D/5/AVO/HU	3.5	50	3	40	3.5	40	3.3	43.3
GDPv2-137	DWRC-0435	T. durum	modern	2008*	CIMMYT	SOMAT_3/GREEN_22/4/GODRIN/GUTROS//DUKEM/3/THKNEE_11/5/SOOTY_9/RASCON_37//SOMAT_3.1/10/CHEN_1/TEZ/3/GUIL//CIT71/CII/4/SORA/PLATA_12/5/STOT//ALTAR_84/ALD/9/USDA595/3/D67.3/RABI//CRA/4/ALO/5/HUI/YAV_1/6/ARDENTE/7/HUI/YAV79/8/POD_9	3.5	60	2	20	3.5	30	3	36.7
GDPv2-138	DWRC-0446	T. durum	modern	2007*	CIMMYT	P91.272.3.1/3*MEXI75//2*JUPARE_C_2001/5/CMH79A.1147/HUI//CMH82.801/3/GRVAND_2/MCK_2/4/SOMAT_4/INTER_8/6/1A.1D_5+1-06/3*MOJO//RCOL/4/ARMENT//SRN_3/NIGRIS_4/3/CANELO_9.1	3	30	2	20	3	30	2.7	26.7
GDPv2-139	DWRC-0451	T. durum	modern	2002*	CIMMYT	CBC_509_CHILE/6/ECO/CMH76A.722//BIT/3/ALTAR_84/4/AJAIA_2/5/KJOVE_1/7/AJAIA_12/F3LOCAL(SEL.ETHIO.135.85)//PLATA_13/8/SOOTY_9/RASCON_37//WODUCK/CHAM_3	3	30	3.5	60	3	30	3.2	40
GDPv2-140	DWRC-0474	T. durum	modern	2007*	CIMMYT	HUALITA/4/STOT//ALTAR_84/ALD/3/PATKA_7/YAZI_1/5/SELIM	2	20	2	20	2	20	2	20
GDPv2-141	DWRC-0499	T. durum	modern	2007*	CIMMYT	SWAHEN_2/KIRKI_8//PROZANA_1/4/ADAMAR_15//ALBIA_1/ALTAR_84/3/SNITAN/9/GUAYACAN_INIA/GUANAY/8/GEDIZ/FGO//GTA/3/SRN_1/4/TOTUS/5/ENTE/MEXI_2//HUI/4/YAV_1/3/LD357E/2*TC60//JO69/6/SOMBRA_20/7/JUPARE_C_2001	3	30	3	30	3	30	3	30
GDPv2-142	DWRC-0507	T. durum	modern	2007*	CIMMYT	SELIM/5/TOSKA_26/RASCON_37//SNITAN/4/ARMENT//SRN_3/NIGRIS_4/3/CANELO_9.1/6/NASR_99/5/ARTICO/AJAIA_3//HUALITA/3/FULVOUS_1/MFOWL_13/4/TECA96/TILO_1	2	20	2	20	2	20	2	20
GDPv2-143	DWRC-0508	T. durum	modern	2007*	CIMMYT	SELIM/10/RCOL/THKNEE_2/9/USDA595/3/D67.3/RABI//CRA/4/ALO/5/HUI/YAV_1/6/ARDENTE/7/HUI/YAV79/8/POD_9/11/NASR_99/6/OSU-3880005/3/STOT//ALTAR_84/ALD/4/KUCUK_2/5/CRAKE_10/RISSA	3	30	3	40	3	30	3	33.3
GDPv2-144	DWRC-0509	T. durum	modern	2007*	CIMMYT	SELIM/10/RCOL/THKNEE_2/9/USDA595/3/D67.3/RABI//CRA/4/ALO/5/HUI/YAV_1/6/ARDENTE/7/HUI/YAV79/8/POD_9/11/NASR_99/6/OSU-3880005/3/STOT//ALTAR_84/ALD/4/KUCUK_2/5/CRAKE_10/RISSA	3	40	3	30	3	30	3	33.3
GDPv2-145	DWRC-0511	T. durum	modern	2007*	CIMMYT	SELIM/5/BRAK_2/AJAIA_2//SOLGA_8/3/CANELO_8//SORA/2*PLATA_12/4/YAZI_1/AKAKI_4//SOMAT_3/3/AUK/GUIL//GREEN/10/NASR_99/9/SOMAT_3/PHAX_1//TILO_1/LOTUS_4/7/YEL/BAR/3/GARZA/AFN//CRA/5/DOM//CRA*2/GS/3/SCOT/4/HORA/6/LAP746/GUIL/8/CREX//BOY/YAV_1/3/PLATA_6/4/P	3.5	60	3	30	3	30	3.2	40
GDPv2-146	DWRC-0512	T. durum	modern	2007*	CIMMYT	MÂALI/5/1A.1D_5+1-06/3*MOJO//RCOL/4/ARMENT//SRN_3/NIGRIS_4/3/CANELO_9.1/11/SELIM/10/RCOL/THKNEE_2/9/USDA595/3/D67.3/RABI//CRA/4/ALO/5/HUI/YAV_1/6/ARDENTE/7/HUI/YAV79/8/POD_9	3.5	50	3	30	3.5	40	3.3	40
GDPv2-147	DWRC-0516	T. durum	modern	2006*	CIMMYT	ARMENT//SRN_3/NIGRIS_4/3/CANELO_9.1/4/STOT//ALTAR_84/ALD/3/PATKA_7/YAZI_1/5/HUALITA	3	30	2	20	3	30	2.7	26.7
GDPv2-148	DWRC-0517	T. durum	modern	2004*	CIMMYT	ODIN_15/WITNEK_1//ISLOM_1/5/TARRO_1/TISOMA_2//TARRO_1/3/COMB_DUCK_2/ALAS//4*COMB_DUCK_2/4/SHAG_9/BUTO_17/6/VANRRIKSE_6.2//1A-1D_2+12-5/3*WB881/5/TARRO_1/TISOMA_2//TARRO_1/3/COMB_DUCK_2/ALAS//4*COMB_DUCK_2/4/SHAG_9/BUTO_17	2	20	3	50	3	30	2.7	33.3
GDPv2-149	DWRC-0526	T. durum	modern	2007*	CIMMYT	ODIN_15/WITNEK_1//ISLOM_1/6/MINIMUS/COMB_DUCK_2//CHAM_3/3/FICHE_6/4/MOJO/AIRON/5/SOMAT_3.1	3	40	4	70	3	40	3.3	50
GDPv2-150	DWRC-0535	T. durum	modern	2007*	CIMMYT	BCRIS/BICUM//LLARETA_INIA/3/DUKEM_12/2*RASCON_21/5/RISSA/GAN//POHO_1/3/PLATA_3//CREX/ALLA*2/4/ARMENT//SRN_3/NIGRIS_4/3/CANELO_9.1	3	30	2	20	3	30	2.7	26.7
GDPv2-151	DWRC-0551	T. durum	modern	2008*	CIMMYT	MOHAWK/10/PLATA_10/6/MQUE/4/USDA573//QFN/AA_7/3/ALBA-D/5/AVO/HUI/7/PLATA_13/8/THKNEE_11/9/CHEN/ALTAR_84/3/HUI/POC//BUB/RUFO/4/FNFOOT/11/YAV79/4/ARMENT//SRN_3/NIGRIS_4/3/CANELO_9.1/5/MINIMUS/COMB_DUCK_2//CHAM_3/3/GREEN_19	3.5	60	3.5	50	3.5	50	3.5	53.3
GDPv2-152	DWRC-0558	T. durum	modern	2007*	CIMMYT	ISLOM_1/DUKEM_2//TARRO_3/5/CREX//BOY/YAV_1/3/PLATA_6/4/PORRON_11/6/YAZI_1/AKAKI_4//SOMAT_3/3/AUK/GUIL//GREEN/7/DUKEM_1//PATKA_7/YAZI_1/3/PATKA_7/YAZI_1/8/CBC_514_CHILE/SOMAT_4/3/AJAIA_12/F3LOCAL(SEL.ETHIO.135.85)//PLATA_13/6/CHEN/ALTAR_84/3/HUI/POC//	3	40	3	30	3	30	3	33.3
GDPv2-153	DWRC-0564	T. durum	modern	2017	MAR	Amedakul1/TdicoSyrCol//Loukos	2	15	1	5	2	20	1.7	13.3
GDPv2-154	DWRC-0567	T. durum	modern	2004*	ICARDA	Korifla/AegSpeltoidesSyr//Heider	3	30	3.5	60	3	30	3.2	40
GDPv2-155	DWRC-0568	T. durum	modern	2004*	ICARDA	Korifla/AegSpeltoidesSyr//Heider	3	30	2	20	3	30	2.7	26.7
GDPv2-156	DWRC-0578	T. durum	modern	2004*	ICARDA	Korifla/AegSpeltoidesSyr//Heider	3	30	3	30	3	30	3	30
GDPv2-157	DWRC-0579	T. durum	modern	2004*	ICARDA	Heider/TAraticumMA//Mrb5	2	15	1.5	10	2	20	1.8	15
GDPv2-158	DWRC-0580	T. durum	modern	1998	SYR	RABICORNO/PI-94587//COCORIT-71/3/STORK/4/VALNOVA	3	30	3.5	60	3	30	3.2	40
GDPv2-159	DWRC-0587	T. durum	modern	2006*	ICARDA	Ossl1/Stj5/5/Bicrederaa1/4/BEZAIZSHF//SD19539/Waha/3/Stj/Mrb3/6/Stk/Hau//Heca1	3	30	3	30	3	30	3	30
GDPv2-160	DWRC-0590	T. durum	modern	2003*	ICARDA	Ouasloukos1/5/Azn1/4/BEZAIZSHF//SD19539/Waha/3/Gdr2	2	20	1.5	15	1.5	15	1.7	16.7
GDPv2-161	DWRC-0592	T. durum	modern	2006*	ICARDA	IcamorTA041/4/Aghrass1/3/HFN94N8/Mrb5//Zna1/5/Malmuk1/Serrator1	3.5	60	3	30	3.5	50	3.3	46.7
GDPv2-162	DWRC-0594	T. durum	modern	2002*	ICARDA	Marsyr3/3/Gcn//Stj/Mrb3	3	30	2	20	3	30	2.7	26.7
GDPv2-163	DWRC-0596	T. durum	modern	2003*	ICARDA	Ouasloukos1/5/Azn1/4/BEZAIZSHF//SD19539/Waha/3/Gdr2	NA	NA	1	2	1.5	10	1.3	6
GDPv2-164	DWRC-0598	T. durum	modern	2006*	ICARDA	Mgnl3/Ainzen1//Mgnl3/Ainzen1	3	30	NA	NA	3	40	3	35
GDPv2-165	DWRC-0601	T. durum	modern	2006*	ICARDA	Mgnl3/Ainzen1//Ammar1	3	30	3.5	60	3	30	3.2	40
GDPv2-166	DWRC-0604	T. durum	modern	1999*	ICARDA	Atl/4/Stn//Hui/Somo/3/Yav/Fg//Roh	3.5	60	3	30	3.5	50	3.3	46.7
GDPv2-167	DWRC-0609	T. durum	modern	2007*	ICARDA	Ter1/3/Stj3//Bcr/Lks4/4/Icajihan18	3.5	60	3	30	3.5	40	3.3	43.3
GDPv2-168	DWRC-0610	T. durum	modern	2007*	ICARDA	Ter1//Mrf1/Stj2/3/Icajihan22	3	50	3.5	50	3	30	3.2	43.3
GDPv2-169	DWRC-0611	T. durum	modern	2007*	ICARDA	Ter1/3/Stj3//Bcr/Lks4/4/Aghrass1/3/Mrf1//Mrb16/Ru	1.5	5	1.5	15	1.5	15	1.5	11.7
GDPv2-170	DWRC-0622	T. durum	modern	2006*	ICARDA	IcamorTA0471//IcamorTA0459/Ammar8/4/Stj3//Dra2/Bcr/3/Ter3	3	30	3	30	3	30	3	30
GDPv2-171	DWRC-0623	T. durum	modern	2006*	ICARDA	Mrb3/Mna1//Ter1/3/IcamorTA0459/Ammar7/4/Beltagy2	3.5	60	3	30	3.5	50	3.3	46.7
GDPv2-172	DWRC-0625	T. durum	modern	2002*	ICARDA	MorlF38//Bcrch1/Kund1149/3/Bicrederaa1/Miki	3	30	2	20	3	30	2.7	26.7
GDPv2-173	DWRC-0629	T. durum	modern	2004*	ICARDA	Geromtel1/Icasyr1	3	30	3	30	3	30	3	30
GDPv2-174	DWRC-0631	T. durum	modern	2001*	ICARDA	Mrf1/Stj2//Gdr2/Mgnl1	3	40	3	30	3	30	3	33.3
GDPv2-175	DWRC-0632	T. durum	modern	2002*	ICARDA	Geromtel1/Icasyr1	3	30	2	15	3	30	2.7	25
GDPv2-176	DWRC-0637	T. durum	modern	2006*	ICARDA	Src2/Azn1/3/Bcr/Gro1//Mgnl1	3.5	50	3	30	3.5	50	3.3	43.3
GDPv2-177	DWRC-0638	T. durum	modern	2006*	ICARDA	Mgnl3/Ainzen1//Maamouri3	3.5	60	2	20	3.5	50	3	43.3
GDPv2-178	DWRC-0639	T. durum	modern	1994*	ICARDA	Stj3//Bcr/Lks4	3.5	60	3.5	50	3	30	3.3	46.7
GDPv2-179	DWRC-0641	T. durum	modern	2006*	ICARDA	Stj3//Bcr/Lks4/3/Ter3/4/Bcr/Gro1//Mgnl1	3	30	3	30	3	30	3	30
GDPv2-180	DWRC-0643	T. durum	modern	1999*	SYR	AWALI-2/BITTERN	3.5	60	5	90	3.5	40	4	63.3
GDPv2-181	DWRC-0652	T. durum	modern	1986*	ICARDA	Sbu/Lahn	3	30	3	30	3	30	3	30
GDPv2-182	DWRC-0654	T. durum	modern	1992*	ICARDA	Altar84/Stn//Lahn	2	15	3.5	50	2	20	2.5	28.3
GDPv2-183	DWRC-0656	T. durum	modern	1996*	ICARDA	PI321644/M8//Marazk/4/Bcr/3/Ch1//Gta/Stk	3	30	3.5	50	3	30	3.2	36.7
GDPv2-184	DWRC-0673	T. durum	modern	1987	SYR	DURUM-DWARF-S-15/CRANE//GEIER	3	50	1.5	10	3	40	2.5	33.3
GDPv2-185	DWRC-0674	T. durum	modern	1992*	ICARDA	Lahn//Gs/Stk/3/Gil3	2	15	1	5	1.5	15	1.5	11.7
GDPv2-186	DWRC-0675	T. durum	modern	1994*	ICARDA	1346/Lahn//Bcr/Lks4	3	30	3	30	3	30	3	30
GDPv2-187	DWRC-0676	T. durum	modern	1995*	ICARDA	Msbl1/Quarmal	3	30	3.5	60	3	40	3.2	43.3
GDPv2-188	DWRC-0679	T. durum	modern	1981	ICARDA	SNIPE(SIB)/(SIB)FLAMINGO,MEX	3	30	3	30	3	30	3	30
GDPv2-189	DWRC-0680	T. durum	modern	1992*	ICARDA	Mrb5/Albit1	3	30	4	70	3.5	40	3.5	46.7
GDPv2-190	DWRC-0681	T. durum	modern	1991*	ICARDA	Ouassel1/4/GdoVZ512/Cit//Ruff/Fg/3/Pin/Gre//Trob	2	20	2	15	2	20	2	18.3
GDPv2-191	DWRC-0682	T. durum	modern	1996*	ICARDA	Ossl1/4/MrbSH/3/Rabi//Gs/Cr/5/Krs/Hcn	2	20	2	20	2	20	2	20
GDPv2-192	DWRC-0684	T. durum	modern	1995*	ICARDA	Sbh/4/D68193A1A//Ruff/Fg/3/Mtl5	3	30	3	30	3	30	3	30
GDPv2-193	DWRC-0685	T. durum	landrace	na	ICARDA	Midd.EastLandrace	1.5	10	1.5	5	1.5	15	1.5	10
GDPv2-194	DWRC-0686	T. durum	modern	1991*	ICARDA	SD8036/Mtl1//Albit3	1	5	1.5	5	1	10	1.2	6.7
GDPv2-195	DWRC-0687	T. durum	modern	1999*	ICARDA	D68193A1A//Ruff/Flamingo/3/Omtel5/4/Lahn	2	20	3	40	2	20	2.3	26.7
GDPv2-196	DWRC-0693	T. durum	modern	2005*	ICARDA	OmRabi3/T.urartu500651/Ch5//980947/3/Otb4//Ossl1/Rfm6	2	15	1.5	5	2	20	1.8	13.3
GDPv2-197	DWRC-0694	T. durum	modern	2005*	ICARDA	T.polonicumTurkeyIG45272/6/ICAMORTA0463/5/Mra1/4/Aus1/3/Scar/GdoVZ579//Bit	2	10	2	15	2	20	2	15
GDPv2-198	DWRC-0695	T. durum	modern	2003*	ICARDA	Sebatel1/Icasyr1	3	30	3	30	3	40	3	33.3
GDPv2-199	DWRC-0696	T. durum	modern	1995*	ICARDA	Stk/Hau//Heca1	1.5	10	1	2	1.5	10	1.3	7.3
GDPv2-200	DWRC-0697	T. durum	modern	1995*	ICARDA	D68193A1A//Ruff/Fg/3/Mtl5/4/Lahn	2	20	1.5	5	1.5	15	1.7	13.3
GDPv2-201	DWRC-0698	T. durum	modern	1995*	ICARDA	Gsbl1/4/D68193A1A//Ruff/Fg/3/Mtl5	2	15	1	2	2	20	1.7	12.3
GDPv2-202	DWRC-0702	T. durum	modern	2002*	ICARDA	319ADDO/5/D68193A1A//Ruff/Fg/3/Mtl5/4/Lahn	3	30	3	30	3	30	3	30
GDPv2-203	DWRC-0703	T. durum	modern	2001*	ICARDA	((SwAlg/Gd1)81/Ch1)46	3	30	2	20	3	30	2.7	26.7
GDPv2-204	DWRC-0707	T. durum	modern	2002*	ICARDA	Icasyr1/4/Assassa//Waha/Brch/3/Bicrederaa1	3	60	3	40	3	30	3	43.3
GDPv2-205	DWRC-0709	T. durum	modern	2012	AUS	Westonia/Kalka//Kalka/Tamaroi///RAC875/Kalka//Tamaroi	2	20	2	20	2	20	2	20
GDPv2-206	DWRC-0710	T. durum	modern	2012	AUS	Syrica1/Yallaroi//Tamaroi/Lingzhi/Yallaroi*2///RAC875/Kalka//Tamaroi////Lingzhi/Yallaroi//Tamaroi///Lingzhi/Yallaroi	2	16	1.5	15	2	20	1.8	17
GDPv2-207	DWRC-0711	T. durum	modern	2011	AUS	Brindur///Yallaroi*2//DurA/Yallaroi////RAC875/Kalka//Tamaroi///Lingzhi/Yallaroi	3	30	3	30	3	30	3	30
GDPv2-208	DWRC-0712	T. durum	modern	2003	AUS	LY2.6.3/930054	2	20	3	30	2	20	2.3	23.3
GDPv2-209	DWRC-0713	T. durum	modern	2002	AUS	YALLAROI//TAM-1-B-17/KAMILAROI/3/TAM-1-B-17/KAMILAROI/3/DURATI(SIB)/LEEDS//GUILLEMOTS/4/WAGTAIL-10//SHEARWATER/MALLARD-DW	3	30	3	20	3	30	3	26.7
GDPv2-210	DWRC-0714	T. durum	modern	2007	AUS	110780/111587	3	30	2	20	3	30	2.7	26.7
GDPv2-211	DWRC-0715	T. durum	modern	2008	AUS	Kalka/Tamaroi	3	30	3	30	3	30	3	30
GDPv2-212	DWRC-0716	T. durum	modern	2008	AUS	KALKA(SIB,WLYY-9)*2/TAMAROI	2	15	2	20	2	20	2	18.3
GDPv2-213	DWRC-0717	T. durum	modern	1998	AUS	Altar84////Tam1B17/Kamilaroi///Wells/56111//Guillemot	3	30	3	30	3	30	3	30
GDPv2-214	DWRC-0718	T. durum	modern	2014	AUS	Tamaroi*2/Kalka//RH920318/Kalka///Kalka*2/Tamaroi	3	30	3	30	3	30	3	30
GDPv2-215	DWRC-0719	T. durum	modern	1987	AUS	GUILLEMOT(SEL.3)/(SIB)KAMILAROI	1.5	15	1.5	10	1.5	15	1.5	13.3
GDPv2-216	DWRC-0721	T. durum	modern	1993	AUS	Tam1B17/Kamilaroisib//RokelSelection/Kamilaroisib	3.5	60	3.5	50	3.5	50	3.5	53.3
GDPv2-217	DWRC-0722	T. durum	modern	1992	AUT	Mondur/Grandur//Astrodur	3	30	3.5	30	3	30	3.2	30
GDPv2-218	DWRC-0723	T. durum	modern	1989	AUT	Valdur//Pandur/Valgerardo	3	30	4	60	3	30	3.3	40
GDPv2-219	DWRC-0726	T. durum	modern	1996	CND	RL7196/D84328	3.5	50	4	60	3.5	40	3.7	50
GDPv2-220	DWRC-0728	T. durum	modern	1998	CND	DT367/WB881	3.5	60	4	80	3.5	50	3.7	63.3
GDPv2-221	DWRC-0729	T. durum	landrace	1969	CND	RL-3097/RL-3304//STEWART(TR.DR)/RL-3380	3	30	3	30	3	30	3	30
GDPv2-222	DWRC-0730	T. durum	modern	1984	CND	Wakooma/Dt320//Wakooma/Dt322	2	20	2	20	1.5	15	1.8	18.3
GDPv2-223	DWRC-0731	T. durum	modern	1982	CND	Ward/Macoun	2	20	2	20	2	20	2	20
GDPv2-224	DWRC-0732	T. durum	modern	2012	CND	D-40-2237/STRONGFIELD	3	40	4	80	3	30	3.3	50
GDPv2-225	DWRC-0733	T. durum	modern	2012	CND	DT529/9468-DQ-3 (AC Avonlea/DT665)//STRONGFIELD	NA	NA	3.5	60	3.5	60	3.5	60
GDPv2-226	DWRC-0734	T. durum	modern	2015	CND	CDC Verona///DT663/DT677(Kyle*2/Biodur)//DT665/AC Navigator	3	30	3.5	40	3	30	3.2	33.3
GDPv2-227	DWRC-0735	T. durum	modern	2005	CND	W-9260-BK-03/AC-NAVIGATOR//AC-PATHIFINDER	3	40	3	30	3	30	3	33.3
GDPv2-228	DWRC-0736	T. durum	modern	2012	CND	9675-AP-2/DT732//STRONGFIELD	3	60	4	80	3.5	60	3.5	66.7
GDPv2-229	DWRC-0737	T. durum	modern	1999	CND	VIC/DT384//DT471	2	10	1.5	15	2	15	1.8	13.3
GDPv2-230	DWRC-0759	T. durum	modern	na	CIMMYT	1A.1D5+106/2*WB881//1A.1D5+106/3*MOJO/3/BISU1/PATKA3	3	30	2	20	3	30	2.7	26.7
GDPv2-231	DWRC-0776	T. durum	modern	1992	FRA	Edmore/Blondur//Montferrier/DT192	2	20	2	20	2	20	2	20
GDPv2-232	DWRC-0779	T. durum	modern	1996	FRA	164/Keops	3.5	60	3	30	3	30	3.2	40
GDPv2-233	DWRC-0794	T. durum	modern	1987	ESP	CARCOMUN/AUK	3	30	2	20	3	30	2.7	26.7
GDPv2-234	DWRC-0800	T. durum	modern	1985	ITA	MANDON/FD-1104	3	50	3	30	3	40	3	40
GDPv2-236	DWRC-0805	T. durum	modern	1976	DesertDurum	TremesMolleEnano/2*Tehuacan60/3/ZenatiBouteille/Wells/4/2*BarrigonYaquiEnano/Tehuacan60/TacurTipo125E/2*Tehuacan60	3.5	60	3	15	3.5	60	3.3	45
GDPv2-237	DWRC-0807	T. durum	modern	1975	ITA	Giorgio324//SenatoreCappelli/Yuma	3	40	3	30	3.5	50	3.2	40
GDPv2-238	DWRC-0809	T. durum	modern	2002	ITA	G80/Piceno//Ionio	3	30	3	30	3	30	3	30
GDPv2-239	DWRC-0810	T. durum	modern	1984	FRA	Israel durum 303/preliminary77//664	2	10	1	2	1.5	15	1.5	9
GDPv2-240	DWRC-0813	T. durum	modern	2003	MAR	Karim/Cocorit//RsMor2BC1F1/3/Mzk	1.5	10	1.5	5	1.5	15	1.5	10
GDPv2-241	DWRC-0814	T. durum	modern	2005	MAR	H.Mouline/Saada//Karim	NA	NA	3	30	3	30	3	30
GDPv2-242	DWRC-0824	T. durum	modern	1984	MAR	INRAEII,12SelectioninCIMMYT	4	70	3	40	4	60	3.7	56.7
GDPv2-243	DWRC-0839	T. durum	modern	2000	ESP	Monsanto Agricultura España	3	40	3	30	3	40	3	36.7
GDPv2-244	DWRC-0842	T. durum	modern	1982	ESP	RUFF/FLAMINGO,MEX//MEXICALI-75/3/SHEARWATER	3.5	50	3	30	3.5	50	3.3	43.3
GDPv2-245	DWRC-0846	T. durum	modern	1995	USA	D-8030/D-8016	2	10	1	5	2	20	1.7	11.7
GDPv2-246	DWRC-0848	T. durum	modern	1993	SYR	Joric69/Hau	3	30	3	50	3	40	3	40
GDPv2-247	DWRC-0849	T. durum	modern	2013	LBN	20048Traikia(Mor)/Mrb5//Stj3	1.5	10	2	20	1.5	10	1.7	13.3
GDPv2-248	DWRC-0854	T. durum	modern	1990	ICARDA	RUFF/FLAMINGO,MEX//TROPIC-BIRD	NA	NA	3.5	30	3.5	40	3.5	35
GDPv2-249	DWRC-0858	T. durum	modern	2010	ICARDA	SNIPE/3/JORI-69/CRANE//GANSO/ANHINGA	3.5	60	3	30	3.5	50	3.3	46.7
GDPv2-250	DWRC-0863	T. durum	modern	1997*	ICARDA	GdoVZ469/Plc/5/21563/3/LK/Ld390//Ch67/4/Cit71	4	70	3.5	40	4	70	3.8	60
GDPv2-251	DWRC-0867	T. durum	modern	1991*	ICARDA	Mrb5/Genil-2	3	40	2	20	3	30	2.7	30
GDPv2-252	DWRC-0868	T. durum	modern	2003	MAR	KARIM//CIT/2BC1-F1/3/BD4-CF4/100-119	2.5	20	1.5	10	2	20	2	16.7
GDPv2-253	DWRC-0870	T. durum	modern	1990	ICARDA	OVIACHIC-65/SENATORE-CAPPELLI//FLAMINGO,MEX	4	70	4	80	4	60	4	70
GDPv2-254	DWRC-0872	T. durum	modern	1995*	ICARDA	D68-1-93A-1A//Ruff/Fg/3/Mtl-5/4/Lahn	NA	NA	1.5	10	NA	NA	1.5	10
GDPv2-255	DWRC-0875	T. durum	modern	2010	ICARDA	LGT3/4/BICRE/3/CH1//GAVIOTA/STARKE	3	30	3	40	3	30	3	33.3
GDPv2-256	DWRC-0878	T. durum	modern	2000	CIMMYT	RASCON_37/2*TARRO_2	NA	NA	3	30	3	30	3	30
GDPv2-257	DWRC-0880	T. durum	modern	na	ICARDA	Blk2//134xS-69-186/368-1/3/Mrb5/4/Albit3	3.5	60	3.5	40	3.5	60	3.5	53.3
GDPv2-258	DWRC-0881	T. durum	landrace	1927	ICARDA	(S)LV-Bekaa	1.5	15	1.5	15	1.5	20	1.5	16.7
GDPv2-259	DWRC-0885	T. durum	modern	1999	ICARDA	Cr/Stk	3	40	3	40	3	40	3	40
GDPv2-260	DWRC-0890	T. durum	modern	1985	ITA	LEEDS(M-6800127)/VALSELVA	NA	NA	1.5	15	1.5	15	1.5	15
GDPv2-261	DWRC-0894	T. durum	modern	1996*	ICARDA	Ossl-1/4/MrbSH/3/Rabi//Gs/Cr/5/Bcr/Lks 4	3	20	3	40	3	30	3	30
GDPv2-262	DWRC-0896	T. durum	modern	2004	ICARDA	STJ/MARIBAL-3	4	70	3.5	50	4	60	3.8	60
GDPv2-263	DWRC-0897	T. durum	modern	1990	ICARDA	SCARCIES/GERARDO-VZ-579//YAVAROS	3	30	3.5	50	3	40	3.2	40
GDPv2-264	DWRC-0899	T. durum	modern	1985	CIMMYT	JORI-69(SIB)/(SIB)ANHINGA//(SIB)FLAMINGO,MEX	3.5	60	3.5	40	3.5	50	3.5	50
GDPv2-265	DWRC-0901	T. durum	modern	1983*	ICARDA	Stk/4/Jo/3/Jo/Cr//Cit71	3	30	3	30	3	30	3	30
GDPv2-266	DWRC-0914	T. durum	modern	1997	ICARDA	CAN-2109//JORI-C-69/ANHINGA/3/DURUM-DWARF-S-15/CRANE	3	30	3.5	50	3	30	3.2	36.7
GDPv2-267	DWRC-0919	T. durum	modern	1990	ICARDA	YAVAROS/CRESO	3.5	50	4	60	3.5	40	3.7	50
GDPv2-268	DWRC-0929	T. durum	modern	1992*	ICARDA	Bcr/3/Ch1//Gta/Stk/4/Bcr/Lks4	3	30	3.5	50	3	30	3.2	36.7
GDPv2-269	DWRC-0931	T. durum	modern	1973	ITA	CAPPELLI/GRIFONI//CAPEITI-8	1.5	10	3	30	1.5	15	2	18.3
GDPv2-270	DWRC-0932	T. durum	modern	1998	ITA	Capeiti8/Creso//Creso//Trinakria/Valforte	2.5	30	3	30	3	30	2.8	30
GDPv2-271	DWRC-0934	T. durum	modern	1996	ITA	Altar 84/Ionio	3	30	3	30	3	30	3	30
GDPv2-272	DWRC-0936	T. durum	modern	1999*	ICARDA	Atl/4/Stn//Hui/Somo/3/Yav/Fg//Roh	2.5	25	3	30	3	30	2.8	28.3
GDPv2-273	DWRC-0944	T. durum	modern	1992*	ICARDA	Bcr//Fg/Snipe/3/GdoVZ578/Swan//Dra2	2	20	2	20	2	20	2	20
GDPv2-274	DWRC-0951	T. durum	modern	1985*	ICARDA	Mrb11//Snipe/Magh	3.5	60	4.5	80	4	70	4	70
GDPv2-275	DWRC-0962	T. durum	modern	1996*	ICARDA	Quarmal/Gbch-2	NA	NA	3	30	3	30	3	30
GDPv2-276	DWRC-0968	T. durum	modern	2010	ICARDA	Stj3//Bcr/Lks4	NA	NA	3.5	50	3	30	3.3	40
GDPv2-277	DWRC-0970	T. durum	modern	1995	DesertDurum	(S)Male_Sterile_Facilitated_Recurrent_Selection_Population-TURBO-ALPHA-POP-86-CHA	3	30	3	30	3	30	3	30
GDPv2-278	DWRC-0976	T. durum	modern	2013	ICARDA	20048 Traikia(Mor)/Mrb5//Stj3	3	15	3	10	3	30	3	18.3
GDPv2-279	DWRC-0979	T. durum	modern	1992*	ICARDA	Lahn//Gs/Stk/3/Gil3	2	20	1.5	5	2	15	1.8	13.3
GDPv2-280	DWRC-0981	T. durum	modern	1991*	ICARDA	Mrb3/Mna1	3	30	3	30	3	30	3	30
GDPv2-281	DWRC-0988	T. durum	modern	na	ICARDA		NA	NA	3	30	3	30	3	30
GDPv2-282	DWRC-0989	T. durum	modern	1988	ITA	CAPEITI-8/VALNOVA	3	30	3	40	3	30	3	33.3
GDPv2-283	DWRC-0991	T. durum	landrace	1907	TUN	na	3.5	50	2	20	3.5	50	3	40
GDPv2-284	DWRC-0997	T. durum	modern	1991	FRA	DIABOLO/LOYAL//D-79037	NA	NA	NA	NA	NA	NA	NA	NA
GDPv2-285	DWRC-0999	T. durum	landrace	na	GRC	na	4	70	4	70	4	60	4	66.7
GDPv2-286	DWRC-1022	T. durum	modern	2005	ESP	na	3	30	3	30	3	30	3	30
GDPv2-287	DWRC-1032	T. durum	modern	1993	ESP	na	3.5	40	2	20	3.5	50	3	36.7
GDPv2-288	DWRC-1036	T. durum	landrace	na	ISR	na	NA	NA	4	70	3.5	60	3.8	65
GDPv2-289	DWRC-1037	T. durum	modern	1981	BGR	BEZOSTAYA-1(TR.AE)/(TR.DR)N-1131	NA	NA	NA	NA	NA	NA	NA	NA
GDPv2-290	DWRC-1039	T. durum	landrace	na	BGR	na	NA	NA	NA	NA	NA	NA	NA	NA
GDPv2-291	DWRC-1041	T. durum	modern	1990	ICARDA	SHEARWATER/YAVAROS-79	2	20	3	30	2	20	2.3	23.3
GDPv2-292	DWRC-1045	T. durum	modern	1996	ESP	na	NA	NA	3.5	40	3.5	30	3.5	35
GDPv2-293	DWRC-1048	T. durum	modern	1985	ESP	na	NA	NA	NA	NA	NA	NA	NA	NA
GDPv2-294	DWRC-1049	T. durum	modern	1980	ESP	MEXICANO-250/HIBRIDO-D	3.5	60	3	30	3	30	3.2	40
GDPv2-295	DWRC-1053	T. durum	modern	1989	ESP	na	3	30	3	30	3	30	3	30
GDPv2-296	DWRC-1054	T. durum	modern	1995	ITA	Chen/Altar 84	3	40	3.5	50	3	40	3.2	43.3
GDPv2-297	DWRC-1057	T. durum	modern	1996*	ICARDA	Bcr//Memo/Goo/3/Stj7	3	40	3	30	3	40	3	36.7
GDPv2-298	DWRC-1059	T. durum	modern	1984	ICARDA	PELICANO/RUFF//GAVIOTA/ROLETTE[1479]; PELICANO(SIB)/(SIB)RUFF//GAVIOTA(SIB)/(SIB)ROLETTE	3.5	40	3.5	40	3.5	50	3.5	43.3
GDPv2-299	DWRC-1061	T. durum	landrace	na	ESP	na	4	80	5	90	4	80	4.3	83.3
GDPv2-300	DWRC-1063	T. durum	modern	na	ICARDA	Win/USA02237//Gad	3.5	60	3	30	3	30	3.2	40
GDPv2-301	DWRC-1067	T. durum	modern	1992	ICARDA	JORI-C-69/HAURANI or Cham-5	4	70	3.5	50	4	70	3.8	63.3
GDPv2-302	DWRC-1070	T. durum	modern	1986*	ICARDA	Mrb15/Ru	3.5	40	3	30	3.5	50	3.3	40
GDPv2-303	DWRC-1072	T. durum	modern	1988	FRA	na	2	20	1.5	10	2	20	1.8	16.7
GDPv2-304	DWRC-1077	T. durum	modern	1985*	ICARDA	Mrb3/4/BYE*2/Tc//ZB/W/3/Cit	3	30	3	40	3.5	50	3.2	40
GDPv2-305	DWRC-1081	T. durum	modern	old	ESP	na	3	50	3.5	60	3	50	3.2	53.3
GDPv2-306	DWRC-1083	T. durum	modern	1995	FRA	D-7224/VIC	2	20	3	30	2	20	2.3	23.3
GDPv2-307	DWRC-1085	T. durum	modern	1991	FRA	DIABOLO/LOYAL//D-79037	NA	NA	NA	NA	NA	NA	NA	NA
GDPv2-308	DWRC-1091	T. durum	modern	1986	FRA	AGATHE//VALDUR/LEEDS	3	30	3	30	3	30	3	30
GDPv2-309	DWRC-1097	T. durum	modern	1992	FRA	Valselva/71-75	1	2	1	2	1	5	1	3
GDPv2-310	DWRC-1100	T. durum	modern	1988*	ICARDA	GdoVZ 512/Cit//Ruff/Fg/3/Src3	2	20	1.5	15	2	15	1.8	16.7
GDPv2-311	DWRC-1103	T. durum	modern	1992	FRA	Edmore//Capdur/Regal	2	20	2	20	2	20	2	20
GDPv2-312	DWRC-1104	T. durum	modern	old	ESP	na	3.5	50	3.5	50	3.5	50	3.5	50
GDPv2-313	DWRC-1105	T. durum	modern	1990	FRA	646/Mondur	3	40	4	70	3	50	3.3	53.3
GDPv2-314	DWRC-1108	T. durum	modern	1997	FRA	THATCHER/TEUTONEN//KOGA	3.5	40	3.5	50	3.5	40	3.5	43.3
GDPv2-315	DWRC-1111	T. durum	modern	2003	AUT	HELIDUR/CIMMYT-4833	1.5	10	1.5	10	1	5	1.3	8.3
GDPv2-316	DWRC-1113	T. durum	modern	2004	AUT	1316//2216/Parus	NA	NA	NA	NA	NA	NA	NA	NA
GDPv2-317	DWRC-1115	T. durum	modern	2018	AUT	GK_Tiszadur/Prowidur//Heradur	NA	NA	NA	NA	NA	NA	NA	NA
GDPv2-318	DWRC-1133	T. durum	modern	na	SRB	Belij_Parus/Koral_Odeskij	3	30	2	20	3	40	2.7	30
GDPv2-319	DWRC-1135	T. durum	modern	na	SRB	DCTON_8-92/NSD2	NA	NA	NA	NA	NA	NA	NA	NA
GDPv2-320	DWRC-1138	T. durum	modern	2000	AUT	na	NA	NA	NA	NA	NA	NA	NA	NA
GDPv2-321	DWRC-1139	T. durum	modern	1996	HUN	BD-456/GK-PANNONDUR	NA	NA	NA	NA	NA	NA	NA	NA
GDPv2-322	DWRC-1141	T. durum	modern	na	SRB	na	3	30	3	30	3	30	3	30
GDPv2-323	DWRC-1145	T. durum	modern	2001	FRA	na	NA	NA	NA	NA	NA	NA	NA	NA
GDPv2-324	DWRC-1434	T. durum	modern	2012	ITA	E55M/ISCCTA137	1	2	1.5	15	1.5	15	1.3	10.7
GDPv2-325	DWRC-1435	T. durum	modern	2008	ITA	Platani /Gianni	2	20	2	20	2	20	2	20
GDPv2-326	DWRC-1437	T. durum	modern	2009	ITA	na	3	30	4	70	3	30	3.3	43.3
GDPv2-327	DWRC-1439	T. durum	modern	2012	ITA	Svevo /le24	3	30	3	30	3	40	3	33.3
GDPv2-328	DWRC-1441	T. durum	modern	1999	FRA	na	3	50	3.5	40	3	50	3.2	46.7
GDPv2-329	DWRC-1442	T. durum	modern	2007	ITA	Svevo/Nefer	3	30	3	30	3	30	3	30
GDPv2-330	DWRC-1443	T. durum	landrace	na	IRN	na	3.5	40	3.5	40	3	30	3.3	36.7
GDPv2-331	DWRC-1500	T. durum	modern	2007	UKR	Line_93-922/Line_93-1061	2	20	3	30	2	20	2.3	23.3
GDPv2-332	DWRC-1502	T. durum	modern	2007	UKR	Line_93-922/Line_93-1061	3.5	50	4	70	3.5	40	3.7	53.3
GDPv2-334	DWRC-1507	T. durum	modern	1982/1988	GRC	(S)STORK or GERARDO-VZ-469/3/JORI-1//ND-61-130/LEEDS or MEXICALI-75	3	30	3	30	3	30	3	30
GDPv2-335	DWRC-1508	T. durum	modern	2000	GRC	MEXICALI-81/SANTA	3	30	2	20	3	40	2.7	30
GDPv2-336	DWRC-1509	T. durum	modern	1991	GRC	LIMNOS/MEXICALI-81	3	50	3	30	3	30	3	36.7
GDPv2-452	DWRC-1719	T. durum	EPO (generation 2009)	nr	FRA	na	2	20	2	20	1.5	15	1.8	18.3
GDPv2-453	DWRC-1721	T. durum	EPO (generation 2009)	nr	FRA	na	3	40	3	30	3	30	3	33.3
GDPv2-454	DWRC-1722	T. durum	EPO (generation 2009)	nr	FRA	na	3.5	40	3.5	50	3	40	3.3	43.3
GDPv2-455	DWRC-1724	T. durum	EPO (generation 2009)	nr	FRA	na	NA	NA	NA	NA	NA	NA	NA	NA
GDPv2-456	DWRC-1726	T. durum	EPO (generation 2009)	nr	FRA	na	1	2	1	2	1	5	1	3
GDPv2-457	DWRC-1727	T. durum	EPO (generation 2009)	nr	FRA	na	1	2	1.5	15	1.5	15	1.3	10.7
GDPv2-458	DWRC-1729	T. durum	EPO (generation 2009)	nr	FRA	na	1	2	1	2	1	2	1	2
GDPv2-459	DWRC-1730	T. durum	EPO (generation 2009)	nr	FRA	na	1.5	15	1	2	1.5	15	1.3	10.7
GDPv2-460	DWRC-1733	T. durum	EPO (generation 2009)	nr	FRA	na	1.5	10	1.5	10	1.5	10	1.5	10
GDPv2-461	DWRC-1734	T. durum	EPO (generation 2009)	nr	FRA	na	2	20	2	20	1.5	15	1.8	18.3
GDPv2-462	DWRC-1735	T. durum	EPO (generation 2009)	nr	FRA	na	NA	NA	NA	NA	NA	NA	NA	NA
GDPv2-463	DWRC-1736	T. durum	EPO (generation 2009)	nr	FRA	na	2	20	1	2	2	30	1.7	17.3
GDPv2-464	DWRC-1738	T. durum	EPO (generation 2009)	nr	FRA	na	5	90	3.5	50	4.5	80	4.3	73.3
GDPv2-465	DWRC-1739	T. durum	EPO (generation 2009)	nr	FRA	na	1	2	1	2	1.5	15	1.2	6.3
GDPv2-466	DWRC-1740	T. durum	EPO (generation 2009)	nr	FRA	na	3	30	NA	NA	3	40	3	35
GDPv2-467	DWRC-1741	T. durum	EPO (generation 2009)	nr	FRA	na	4	70	3	30	3.5	50	3.5	50
GDPv2-468	DWRC-1743	T. durum	EPO (generation 2009)	nr	FRA	na	3	30	3	30	3.5	60	3.2	40
GDPv2-469	DWRC-1744	T. durum	EPO (generation 2009)	nr	FRA	na	3	30	3	30	3	40	3	33.3
GDPv2-470	DWRC-1746	T. durum	EPO (generation 2009)	nr	FRA	na	3	30	3	30	3	30	3	30
GDPv2-471	DWRC-1747	T. durum	EPO (generation 2009)	nr	FRA	na	3	30	3	30	3	30	3	30
GDPv2-472	DWRC-1748	T. durum	EPO (generation 2009)	nr	FRA	na	3.5	60	3.5	40	3.5	50	3.5	50
GDPv2-473	DWRC-1750	T. durum	EPO (generation 2009)	nr	FRA	na	NA	NA	NA	NA	NA	NA	NA	NA
GDPv2-474	DWRC-1751	T. durum	EPO (generation 2009)	nr	FRA	na	NA	NA	1.5	10	1	5	1.3	7.5
GDPv2-475	DWRC-1754	T. durum	EPO (generation 2009)	nr	FRA	na	3	30	1.5	10	3	30	2.5	23.3
GDPv2-476	DWRC-1755	T. durum	EPO (generation 2009)	nr	FRA	na	2	20	3.5	50	3	30	2.8	33.3
GDPv2-477	DWRC-1757	T. durum	EPO (generation 2009)	nr	FRA	na	NA	NA	3	30	NA	NA	3	30
GDPv2-478	DWRC-1758	T. durum	EPO (generation 2009)	nr	FRA	na	3	30	NA	NA	3	40	3	35
GDPv2-479	DWRC-1759	T. durum	EPO (generation 2009)	nr	FRA	na	4	80	4	60	4	70	4	70
GDPv2-480	DWRC-1764	T. durum	EPO (generation 2009)	nr	FRA	na	3.5	40	3.5	50	4	60	3.7	50
GDPv2-481	DWRC-1766	T. durum	EPO (generation 2009)	nr	FRA	na	NA	NA	3	50	3	40	3	45
GDPv2-482	DWRC-1767	T. durum	EPO (generation 2009)	nr	FRA	na	NA	NA	3.5	60	3	40	3.3	50
GDPv2-483	DWRC-1768	T. durum	EPO (generation 2009)	nr	FRA	na	NA	NA	2	20	2	20	2	20
GDPv2-484	DWRC-1771	T. durum	EPO (generation 2009)	nr	FRA	na	NA	NA	3	30	3	40	3	35
GDPv2-485	DWRC-1774	T. durum	EPO (generation 2009)	nr	FRA	na	NA	NA	3	30	3	30	3	30
GDPv2-486	DWRC-1775	T. durum	EPO (generation 2009)	nr	FRA	na	NA	NA	NA	NA	NA	NA	NA	NA
GDPv2-487	DWRC-1776	T. durum	EPO (generation 2009)	nr	FRA	na	NA	NA	3	30	3	30	3	30
GDPv2-488	DWRC-1777	T. durum	EPO (generation 2009)	nr	FRA	na	NA	NA	3	30	3	30	3	30
GDPv2-489	DWRC-1778	T. durum	EPO (generation 2009)	nr	FRA	na	NA	NA	NA	NA	NA	NA	NA	NA
GDPv2-490	DWRC-1780	T. durum	EPO (generation 2009)	nr	FRA	na	NA	NA	NA	NA	NA	NA	NA	NA
GDPv2-491	DWRC-1781	T. durum	EPO (generation 2009)	nr	FRA	na	NA	NA	3	30	3	40	3	35
GDPv2-492	DWRC-1783	T. durum	EPO (generation 2009)	nr	FRA	na	NA	NA	1	5	1.5	10	1.3	7.5
GDPv2-493	DWRC-1784	T. durum	EPO (generation 2009)	nr	FRA	na	NA	NA	1.5	5	1.5	15	1.5	10
GDPv2-494	DWRC-1787	T. durum	EPO (generation 2009)	nr	FRA	na	NA	NA	1.5	15	1.5	10	1.5	12.5
GDPv2-495	DWRC-1788	T. durum	EPO (generation 2009)	nr	FRA	na	NA	NA	3	30	3	30	3	30
GDPv2-496	DWRC-1789	T. durum	EPO (generation 2009)	nr	FRA	na	NA	NA	NA	NA	NA	NA	NA	NA
GDPv2-497	DWRC-1791	T. durum	EPO (generation 2009)	nr	FRA	na	NA	NA	NA	NA	NA	NA	NA	NA
GDPv2-498	DWRC-1792	T. durum	EPO (generation 2009)	nr	FRA	na	NA	NA	2	20	2	20	2	20
GDPv2-499	DWRC-1794	T. durum	EPO (generation 2009)	nr	FRA	na	NA	NA	2	20	2	20	2	20
GDPv2-500	DWRC-1796	T. durum	EPO (generation 2009)	nr	FRA	na	NA	NA	3	30	3	30	3	30
GDPv2-501	DWRC-1798	T. durum	EPO (generation 2009)	nr	FRA	na	NA	NA	1.5	10	2	20	1.8	15
GDPv2-502	DWRC-1800	T. durum	EPO (generation 2009)	nr	FRA	na	NA	NA	NA	NA	NA	NA	NA	NA
GDPv2-503	DWRC-1801	T. durum	EPO (generation 2009)	nr	FRA	na	NA	NA	3	30	3	30	3	30
GDPv2-504	DWRC-1802	T. durum	EPO (generation 2009)	nr	FRA	na	NA	NA	4.5	80	4	80	4.3	80
GDPv2-505	DWRC-1806	T. durum	EPO (generation 2009)	nr	FRA	na	NA	NA	3	30	3	30	3	30
GDPv2-506	DWRC-1807	T. durum	EPO (generation 2009)	nr	FRA	na	NA	NA	NA	NA	NA	NA	NA	NA
GDPv2-507	DWRC-1808	T. durum	EPO (generation 2009)	nr	FRA	na	NA	NA	3	30	3	30	3	30
GDPv2-508	DWRC-1810	T. durum	EPO (generation 2009)	nr	FRA	na	NA	NA	3	30	3	30	3	30
GDPv2-509	DWRC-1811	T. durum	EPO (generation 2009)	nr	FRA	na	NA	NA	4	70	3.5	40	3.8	55
GDPv2-510	DWRC-1812	T. durum	EPO (generation 2009)	nr	FRA	na	NA	NA	3.5	40	3.5	40	3.5	40
GDPv2-511	DWRC-1813	T. durum	EPO (generation 2009)	nr	FRA	na	NA	NA	NA	NA	NA	NA	NA	NA
GDPv2-512	DWRC-1818	T. durum	EPO (generation 2009)	nr	FRA	na	NA	NA	3	30	3.5	50	3.3	40
GDPv2-513	DWRC-1822	T. durum	EPO (generation 2009)	nr	FRA	na	NA	NA	3.5	40	3	30	3.3	35
GDPv2-514	DWRC-1828	T. durum	EPO (generation 2009)	nr	FRA	na	NA	NA	3	30	3.5	30	3.3	30
GDPv2-515	DWRC-1830	T. durum	EPO (generation 2009)	nr	FRA	na	NA	NA	NA	NA	NA	NA	NA	NA
GDPv2-516	DWRC-1831	T. durum	EPO (generation 2009)	nr	FRA	na	NA	NA	NA	NA	NA	NA	NA	NA
GDPv2-337	DWRC-1902	T. durum	modern	2002	ITA	S2/WB881//Plinio/F22	3	20	3.5	50	3	30	3.2	33.3
GDPv2-338	DWRC-1904	T. durum	modern	1982	ITA	CAPPELLI/ANHINGA/4/YAKTANA-54//(SEL.14)NORIN-10/BREVOR/3/ST-464/2*THATCHER	2	20	3	30	2	20	2.3	23.3
GDPv2-339	DWRC-1905	T. durum	modern	2003	FRA	na	2	20	3	40	2	20	2.3	26.7
GDPv2-340	DWRC-1906	T. durum	modern	1982	ITA	Mex./Crane_“S”//Tito	3	30	3	30	3	30	3	30
GDPv2-341	DWRC-1908	T. durum	modern	2002	ITA	Simeto/F22//L35	3	40	3	40	3	30	3	36.7
GDPv2-342	DWRC-1909	T. durum	modern	1995	ITA	Edmore/WPB881//selcted_line_3	NA	NA	NA	NA	NA	NA	NA	NA
GDPv2-343	DWRC-1910	T. durum	modern	1984	FRA	Blondur//2587/Leeds	3	40	3	40	3	30	3	36.7
GDPv2-344	DWRC-1911	T. durum	modern	2004	ITA	Iride/Line_SPB_0114	2	5	3.5	50	2	20	2.5	25
GDPv2-345	DWRC-1913	T. durum	modern	2001	ITA	Peleo/Neodur	3	50	4	70	3	50	3.3	56.7
GDPv2-346	DWRC-1914	T. durum	modern	2006	DesertDurum	Kingfisher //Rossia/BD-1419/3/Mexi/CP/4/Waha/5/Yavaros-79	3.5	60	3.5	50	3.5	40	3.5	50
GDPv2-347	DWRC-1915	T. durum	modern	2009	ITA	Kofa/Svevo	3	30	3	30	3	30	3	30
GDPv2-348	DWRC-1916	T. durum	modern	1997	CND	(S017/Wascana//D6676/Quilafe)//DT367/Medora	3	40	3.5	50	3	30	3.2	40
GDPv2-349	DWRC-1917	T. durum	modern	2007	FRA	Nefer/acalou//ga7-b14	NA	NA	3	30	3	30	3	30
GDPv2-350	DWRC-2029	T. durum	modern	1998	CND	Kyle/WB881	3	30	3	30	3	50	3	36.7
GDPv2-351	DWRC-2032	T. durum	modern	2006	ITA	Cappelli/Duilio	3.5	60	3.5	60	3.5	60	3.5	60
GDPv2-352	DWRC-2040	T. durum	modern	1995	ITA	LIRA/VIC	4	70	3.5	60	4	60	3.8	63.3
GDPv2-353	DWRC-2041	T. durum	modern	2005	ITA	na	2	20	2	20	2	20	2	20
GDPv2-354	DWRC-2045	T. durum	modern	1973	ITA	CONTE-MORANDO/3/TR.DS/DURO-AUSTRALIANO//TR.CA.VAR.ECINATUM(TR.PE)/DURO-AUSTRALIANO	NA	NA	NA	NA	NA	NA	NA	NA
GDPv2-355	DWRC-2046	T. durum	modern	1981	ITA	HAYNALDIA-VILLOSA/3*CAPELLI/5/YAKTANA-54//(SEL.14)NORIN-10/BREVOR/3/ST-464/6/2*THATCHER	3.5	50	3.5	60	3.5	50	3.5	53.3
GDPv2-356	DWRC-2047	T. durum	modern	1987	ITA	CROSBY/623//EDMORE	3.5	60	3	30	3.5	60	3.3	50
GDPv2-358	DWRC-2063	T. durum	modern	2002	ITA	1485/83-74	NA	NA	3	30	NA	NA	3	30
GDPv2-359	DWRC-2065	T. durum	modern	2002	ITA	Neodur/Ulisse	3.5	50	3	30	3	30	3.2	36.7
GDPv2-360	DWRC-2067	T. durum	modern	1992	FRA	Valdur/Regal	3	40	3.5	60	3.5	60	3.3	53.3
GDPv2-361	DWRC-2072	T. durum	modern	1999	ITA	WA-6518-2/GA-547	3	20	3	30	3	30	3	26.7
GDPv2-362	DWRC-2077	T. durum	modern	2005	ITA	Tempradur/Nefer	NA	NA	3	30	3	30	3	30
GDPv2-363	DWRC-2078	T. durum	modern	1975	ITA	PATRIZIO/SASSARI-0130	NA	NA	1.5	10	1.5	15	1.5	12.5
GDPv2-364	DWRC-2081	T. durum	modern	1980	ITA	MEX-198/MARISTELLA	3	30	3	30	3	30	3	30
GDPv2-365	DWRC-2086	T. durum	modern	1973	ITA	CONTE-MORANDO/3/TR.DS/DURO-AUSTRALIANO//TR.CA-VAR.EKINATUM(TR.CA)/DURO-AUSTRALIANO	NA	NA	NA	NA	NA	NA	NA	NA
GDPv2-366	DWRC-2087	T. durum	landrace	1956	USA	UMA,TR.DR/STEWART,TR.DR//CARLETON	4.5	80	3.5	50	4.5	80	4.2	70
GDPv2-367	DWRC-2088	T. durum	modern	1983	USA	CANDO/EDMORE	1.5	10	2	20	1.5	15	1.7	15
GDPv2-368	DWRC-2094	T. durum	modern	1987	FRA	184-7/Valdur//Edmore	1.5	15	2	20	2	20	1.8	18.3
GDPv2-369	DWRC-2095	T. durum	modern	1990	ITA	ADAMELLO/APPULO	3	30	3	30	3	30	3	30
GDPv2-370	DWRC-2097	T. durum	modern	1998	ITA	APPULO/PRODURA	3	30	3	30	3	30	3	30
GDPv2-371	DWRC-2098	T. durum	modern	1999	ITA	Composite I.N.R.A.	3.5	50	3.5	40	3.5	40	3.5	43.3
GDPv2-372	DWRC-2099	T. durum	modern	1992	FRA	INRA 92-1/D81028	2.5	30	3	30	3	30	2.8	30
GDPv2-373	DWRC-2100	T. durum	modern	na	ESP	na	NA	NA	3	30	3	30	3	30
GDPv2-374	DWRC-2102	T. durum	modern	1988	ITA	LINEA-D-50/TRIGO-CANDEAL	NA	NA	3	30	3	30	3	30
GDPv2-375	DWRC-2104	T. durum	modern	2005	ITA	Ofanto/Duilio//Ixos	NA	NA	3.5	50	3.5	40	3.5	45
GDPv2-376	DWRC-2110	T. durum	modern	1996	ITA	Sel. Cimmyt Ceyt16°-09	NA	NA	3	30	3	30	3	30
GDPv2-377	DWRC-2114	T. durum	modern	1997	ITA	Grazia/Degamit	3	30	3.5	40	3	40	3.2	36.7
GDPv2-378	DWRC-2122	T. durum	modern	1975	ITA	LAKOTA/CASTELPORZIANO	3.5	50	3	30	3.5	30	3.3	36.7
GDPv2-379	DWRC-2129	T. durum	modern	2003	ITA	Creso/Ofanto	3	50	3	30	3	30	3	36.7
GDPv2-380	DWRC-2131	T. durum	modern	1996	ITA	Berillo/Latino	3	30	3	30	3	30	3	30
GDPv2-381	DWRC-2132	T. durum	modern	2002	FRA	Acalou/Shoula	3	30	2	20	3	30	2.7	26.7
GDPv2-382	DWRC-2150	T. durum	modern	2005	ITA	Karim / Baio	2	20	3	30	2	20	2.3	23.3
GDPv2-383	DWRC-2151	T. durum	modern	2009	CND	DT-716/STRONGFIELD	3	50	3	30	3	50	3	43.3
GDPv2-384	DWRC-2153	T. durum	modern	2003	CND	AC-Avonlea/DT-665	3	40	3.5	50	3	50	3.2	46.7
GDPv2-385	DWRC-2154	T. durum	modern	2008	CND	G-9575-B-AA-09-C/DT-498//DT-691	2	20	3	40	2	20	2.3	26.7
GDPv2-386	DWRC-2155	T. durum	modern	2013	CND	9667-B-AA-4/DT-704//STRONGFIELD	3	30	3	40	3	30	3	33.3
GDPv2-387	DWRC-2160	T. durum	landrace	1932 (USDA NPGS received)	USA	(S)KUBANKA	3	30	3	30	3	30	3	30
GDPv2-388	DWRC-2166	T. durum	landrace	1964 (collecting date)	ETH	na	NA	NA	3	30	NA	NA	3	30
GDPv2-389	DWRC-2167	T. durum	landrace	1964 (collecting date)	ERI	na	2	20	3	40	2	20	2.3	26.7
GDPv2-390	DWRC-2168	T. durum	modern	1970	USA	ZENATI/BOUTEILLE//WELLS	1.5	15	2	20	1.5	20	1.7	18.3
GDPv2-391	DWRC-2172	T. durum	modern	1983	CND	Lakota*2/Pelissier	3	30	3.5	50	3	30	3.2	36.7
GDPv2-392	DWRC-2186	T. durum	landrace	1919	AUS	selection from Medeah	3	30	3	50	3	30	3	36.7
GDPv2-393	DWRC-2204	T. durum	landrace	1950	SWE	na	NA	NA	3	30	3.5	40	3.3	35
GDPv2-394	DWRC-2215	T. durum	landrace	1950	KAZ	(S)BELOTURKA	3	40	3.5	50	3.5	40	3.3	43.3
GDPv2-395	DWRC-2218	T. durum	landrace	1960 (USDA NPGS received)	GRC	na	1.5	15	1.5	10	1.5	10	1.5	11.7
GDPv2-396	DWRC-2224	T. durum	landrace	1962	MLT	na	2	20	2	20	2	15	2	18.3
GDPv2-397	DWRC-2225	T. durum	landrace	1930 (collecting date)	ESP	na	3	30	3	30	3	30	3	30
GDPv2-398	DWRC-2226	T. durum	landrace	1962 (USDA NPGS received)	ARG	na	3	30	3	30	3	30	3	30
GDPv2-400	DWRC-2228	T. durum	landrace	1963 (USDA NPGS received)	POL	na	3.5	60	3.5	60	4	70	3.7	63.3
GDPv2-401	DWRC-2235	T. durum	landrace	1924	ISR	selection from local landrace Nursith	3	30	3	30	3	40	3	33.3
GDPv2-402	DWRC-2236	T. durum	landrace	1963 (collecting date)	ETH	na	1	5	2	20	1.5	15	1.5	13.3
GDPv2-403	DWRC-2267	T. durum	modern	1987	USA	61130/LEEDS	1.5	10	2	20	2	10	1.8	13.3
GDPv2-404	DWRC-2276	T. durum	modern	1987	LBN	na	3	30	3	30	3	30	3	30
GDPv2-405	DWRC-2278	T. durum	landrace	1925	TUN	selection from landrace	3.5	60	3.5	60	3.5	70	3.5	63.3
GDPv2-406	DWRC-2283	T. durum	modern	1987	USA	D-77200/VIC	3	40	3	30	3	30	3	33.3
GDPv2-407	DWRC-2284	T. durum	landrace	1987 (collecting date)	OMN	na	3	30	3	30	3	30	3	30
GDPv2-408	DWRC-2291	T. durum	modern	1993	CIMMYT	ALCATRAZ-1/CREX	3	30	3	30	3.5	30	3.2	30
GDPv2-409	DWRC-2292	T. durum	modern	1979*	ICARDA	PELICANO(SIB)/(SIB)RUFF//GAVIOTA(SIB)/(SIB)ROLETTE	3	30	3	30	3	30	3	30
GDPv2-410	DWRC-2296	T. durum	modern	1981	SYR	SNIPE(SIB)/(SIB)FLAMINGO,MEX	3.5	60	3.5	50	3.5	60	3.5	56.7
GDPv2-411	DWRC-2298	T. durum	modern	1981	LBN	ANHINGA(SIB)/3/LD-357-ENANO/2*TEHUACAN-60//(SIB)GRULLA/4/(SIB)RABICORNO-31810	3.5	60	3	30	3.5	50	3.3	46.7
GDPv2-412	DWRC-2310	T. durum	modern	1986	DZA	CRANE/STORK	3	30	3	30	3	30	3	30
GDPv2-413	DWRC-2319	T. durum	modern	1998*	ICARDA	RABICORNO/PI-94587//COCORIT-71/3/STORK/4/VALNOVA	4	70	3	30	4	60	3.7	53.3
GDPv2-414	DWRC-2327	T. durum	modern	1990	JOR	CAN-2101/MAGHREBI//MEXICALI-75/3/WELLS/ND-65-150	3	40	3.5	40	3	40	3.2	40
GDPv2-415	DWRC-2328	T. durum	modern	na	ICARDA	SHEARWATER/PETREL,MEX	3	40	3	30	3	30	3	33.3
GDPv2-416	DWRC-2333	T. durum	modern	1990	SYR	RUFF/FLAMINGO,MEX//TROPIC-BIRD	1.5	10	2	20	1.5	15	1.7	15
GDPv2-417	DWRC-2346	T. durum	modern	1981*	ICARDA	Ru/3/Snipe//Ovi/Amarelejo	NA	NA	3	30	3	30	3	30
GDPv2-418	DWRC-2358	T. durum	modern	1985*	ICARDA	Mrb3/4/BYE*2/Tc//ZB/W/3/Cit	NA	NA	2	20	2	20	2	20
GDPv2-419	DWRC-2361	T. durum	modern	1997	POR	GdoVZ512/Cit//Ruff/Fg/3/Pin/Gre//Trob	NA	NA	3	30	3	30	3	30
GDPv2-420	DWRC-2377	T. durum	modern	1991*	ICARDA	Ouassel1/4/GdoVZ512/Cit//Ruff/Fg/3/Pin/Gre//Trob	NA	NA	3	30	3	30	3	30
GDPv2-421	DWRC-2381	T. durum	modern	1991*	ICARDA	Mrb5/Genil2	NA	NA	3.5	50	4	70	3.8	60
GDPv2-422	DWRC-2382	T. durum	modern	1989*	ICARDA	Chahba88/Deraa	3	30	3	30	3.5	50	3.2	36.7
GDPv2-423	DWRC-2384	T. durum	modern	1991*	ICARDA	Mrb11//Snipe/Magh/3/Rufom7	3	40	3	40	3	40	3	40
GDPv2-424	DWRC-2385	T. durum	modern	2004	ICARDA	STJ/MARIBAL-3	2	20	1.5	5	2	20	1.8	15
GDPv2-425	DWRC-2386	T. durum	modern	1992*	ICARDA	Bcr/3/Ch1//Gta/Stk/4/Bcr/Lks4	3	30	3	40	3	40	3	36.7
GDPv2-426	DWRC-2395	T. durum	modern	1992*	ICARDA	Lahn//Gs/Stk/3/Gil3	3	30	2	20	3	30	2.7	26.7
GDPv2-427	DWRC-2399	T. durum	modern	1991*	ICARDA	Mrb3/Mna1	1.5	10	1.5	10	2	20	1.7	13.3
GDPv2-428	DWRC-2400	T. durum	modern	1999*	ICARDA	Atl/4/Stn//Hui/Somo/3/Yav/Fg//Roh	3	40	3	30	3	40	3	36.7
GDPv2-429	DWRC-2404	T. durum	modern	1994*	ICARDA	Lgt3/Bicrecham1	NA	NA	3	30	3	30	3	30
GDPv2-430	DWRC-2405	T. durum	modern	1994*	ICARDA	1346/Lahn//Bcr/Lks4	3	40	3	30	3	40	3	36.7
GDPv2-431	DWRC-2414	T. durum	modern	1995*	ICARDA	Sbh/4/D68193A1A//Ruff/Fg/3/Mtl5	2	20	1.5	15	2	20	1.8	18.3
GDPv2-432	DWRC-2420	T. durum	modern	na	ICARDA	Win/USA02237//Gad	1.5	10	1.5	10	1.5	15	1.5	11.7
GDPv2-433	DWRC-2421	T. durum	modern	2007	MAR	F4-13-J.S/3/ARTHUR-71/LAHN//BELIKH-2/LAHN/4/QUARMAL	2	15	1.5	10	2	20	1.8	15
GDPv2-434	DWRC-2424	T. durum	modern	1995*	ICARDA	Stk/Hau//Heca1	3	30	3	30	3	30	3	30
GDPv2-435	DWRC-2425	T. durum	modern	1995*	ICARDA	Gcn/4/D68193A1A//Ruff/Fg/3/Mtl5	3	40	3	30	3	30	3	33.3
GDPv2-436	DWRC-2426	T. durum	modern	2012	LBN	MARAF-2/NORMAL-HAMARI//BICRE/LOUKOS-4	2	20	2	20	2	15	2	18.3
GDPv2-437	DWRC-2435	T. durum	modern	2012	ETH	MRF1/STJ2|/3/1718/BT//KARIM,TUN	2	20	3	30	2	20	2.3	23.3
GDPv2-438	DWRC-2439	T. durum	modern	2014	DZA	Bcr/Gro1//Mgnl1	1	2	1	2	1.5	5	1.2	3
GDPv2-439	DWRC-2444	T. durum	modern	2015	ETH	Mrf1/Stj2/3/1718/BT24//Karim	NA	NA	3	30	3	30	3	30
GDPv2-440	DWRC-2450	T. durum	modern	2003*	ICARDA	Ouasloukos1/5/Azn1/4/BEZAIZSHF//SD19539/Waha/3/Gdr	1	2	1.5	10	1	10	1.2	7.3
GDPv2-441	DWRC-2453	T. durum	modern	2013	LBN	Stj3//Bcr/Lks4/3/Ter3	3	30	3	40	3.5	50	3.2	40
GDPv2-442	DWRC-2457	T. durum	modern	2004*	ICARDA	ICAMORTA0472/Ammar7	3	30	3	30	3	40	3	33.3
GDPv2-443	DWRC-2458	T. durum	modern	2003*	ICARDA	Arislahn8//Bidra1/Miki	1	5	1	2	1	5	1	4
GDPv2-444	DWRC-2462	T. durum	modern	2002*	ICARDA	Maamouri2/CI115/5/F413J.S/3/Arthur71/Lahn//Blk2/Lahn/4/Quar	3	30	2	20	3	30	2.7	26.7
GDPv2-445	DWRC-2464	T. durum	modern	2006*	ICARDA	Mrb3/Mna1//Ter1/3/ICAMORTA0459/Ammar7/4/Beltagy2	3	30	3	30	3	40	3	33.3
GDPv2-446	DWRC-2469	T. durum	modern	2006*	ICARDA	Ossl1/Stj5/5/Bicrederaa1/4/BEZAIZSHF//SD19539/Waha/3/Stj/Mrb3/6/Stj3//Bcr/Lks4/3/Ter3	3	40	3	30	3	40	3	36.7
GDPv2-447	DWRC-2471	T. durum	modern	2017	ETH	Icasyr1/3/Gcn//Stj/Mrb3	3	30	1.5	5	3	30	2.5	21.7
GDPv2-448	DWRC-2476	T. durum	modern	2006*	ICARDA	Terbol975/Geruftel2	2	20	2	20	2	20	2	20
GDPv2-449	DWRC-2477	T. durum	modern	2007*	ICARDA	Bicrederaa1/Azeghar2//Icajihan25	1.5	10	2	20	1.5	5	1.7	11.7
GDPv2-450	DWRC-2478	T. durum	modern	2007*	ICARDA	Ter1/3/Stj3//Bcr/Lks4/4/Aghrass1/3/Mrf1//_Mrb16/Ru	3	30	3	30	3	30	3	30
GDPv2-451	DWRC-2482	T. durum	modern	2006*	ICARDA	Azeghar1/4/IcamorTA0462/3/Maamouri3 //Vitron/Bidra1/5/Mgnl3/Ainzen1	3	40	1.5	10	3	30	2.5	26.7
							IT: Infection type, %WS: Perecent infected diseased leaf area, AvIT: average disease infection type, AvWS: Average infected leaf diseased area. Total we condcuted three experiments and each experiment has two replications, the numbers with IT and %WS represent the replication

## Sheet: legends
Acronym	Breeding groups
AUS	Australia
CAS	Central Asia
CEU	Central Europe
CYT	CIMMYT
ESP	Spain
ETH	Ethiopia
FRA	France
ICA	ICARDA
ITA	Italy
NAM	North America
SAM	South America
SME	South Mediterranean
Acronym	Landrace origin
TRC	Turkey-Transcaucasian
CAS	Central Asia
ARP	Arabian Peninsula
IBE	Iberian Peninsula
CEU	Central Europe
SAS	South Asia
GRC	Greece
ITA	Italy
ETH	Ethiopia
NAF	North Africa
SAM	Argentina
LEV	Levant
NAM	North America
AUS	Australia
