# Supplementary material for: Genome-wide association and biparental mapping revealed a major quantitative trait locus associated with seedling resistance to bacterial leaf streak in durum
Source: Theor Appl Genet. 2025 Dec 19;139(1):10. doi: 10.1007/s00122-025-05111-7 (PMC12717212; doi:10.1007/s00122-025-05111-7)
Supplement: Supplementary file 5 — Supplementary file5 (XLSX 81 KB) [file 122_2025_5111_MOESM5_ESM.xlsx]

## Sheet: PCs of GDP511_SNP13072 2
Table S2. Population structure of the 511 durum accessions selected from the Global Durum wheat Panel (GDP)
Line number	PC1	PC2	PC3	PC4	PC5	PC6	PC7	PC8	PC9	PC10	Cluster	Species	Status	Country
DWRC-0003	21.1533	3.32725	-3.13742	9.94724	0.675419	4.55226	-5.9449	-4.339	-8.70249	5.07463	C1	T.durum	modern	EGY
DWRC-0091	5.72212	-6.23697	-5.69982	0.522893	0.644665	-8.92039	0.965672	-0.923104	-2.95844	-2.75141	C1	T.durum	modern	EGY
DWRC-0092	15.4279	-2.47574	-1.2299	0.600769	1.2521	-6.31599	-1.24997	-2.52879	-3.83608	7.08393	C1	T.durum	modern	EGY
DWRC-0266	17.3943	1.93396	-10.5343	6.94326	6.70035	1.18837	-0.0892919	-1.62513	5.83907	1.88821	C1	T.durum	modern	MAR
DWRC-0290	24.2261	8.45731	-4.03136	11.8193	7.20107	9.58695	-1.2738	-0.59765	4.59265	5.58248	C1	T.durum	modern	ITA
DWRC-0311	16.7315	7.57556	-6.68673	5.00983	5.31999	2.40323	0.64481	2.87674	2.50955	1.8206	C1	T.durum	modern	TUN
DWRC-0327	17.0655	2.82919	-0.819059	10.2031	-0.452104	3.39411	5.83835	-1.20304	5.40919	-1.56147	C1	T.durum	modern	CIMMYT
DWRC-0343	7.90145	-7.18475	-8.77314	4.38078	-0.477158	-7.09877	4.4421	6.61827	1.33575	2.94692	C1	T.durum	modern	MAR
DWRC-0345	23.575	6.63208	-4.69963	11.7916	6.67195	7.66145	0.0318569	-1.38786	5.74551	7.9678	C1	T.durum	modern	CIMMYT
DWRC-0564	20.0989	3.475	-8.32769	7.28607	12.5641	7.05583	5.86297	9.14217	2.82858	-4.2188	C1	T.durum	modern	MAR
DWRC-0568	19.2109	1.95451	-5.8643	7.23443	4.47136	6.55494	4.09793	3.23847	2.81314	2.71922	C1	T.durum	modern	ICARDA
DWRC-0578	19.0603	1.87373	-5.93893	7.17665	4.55717	6.61023	4.21939	3.32216	2.73034	2.666	C1	T.durum	modern	ICARDA
DWRC-0579	19.4501	1.68107	-3.234	7.03863	11.373	5.79303	6.2749	10.4449	4.81086	-3.91852	C1	T.durum	modern	ICARDA
DWRC-0590	8.38675	-3.41141	-8.10078	5.44727	-4.88784	-3.69062	13.4912	13.864	-0.603201	-1.88701	C1	T.durum	modern	ICARDA
DWRC-0592	14.2322	-4.95957	-7.70044	5.93598	-0.131516	-4.14213	-3.57053	-8.57898	-5.61847	6.96734	C1	T.durum	modern	ICARDA
DWRC-0594	20.1151	3.46754	-8.35965	7.29445	12.589	7.04186	5.89525	9.16097	2.78156	-4.20361	C1	T.durum	modern	ICARDA
DWRC-0596	8.10115	-3.19058	-8.13425	5.43539	-4.96738	-3.62397	13.1452	13.8738	-0.276588	-2.14045	C1	T.durum	modern	ICARDA
DWRC-0598	8.08919	-3.12227	-8.13162	5.32482	-4.88728	-3.5241	13.2432	13.7918	-0.325883	-2.12267	C1	T.durum	modern	ICARDA
DWRC-0601	16.662	2.8706	-6.51206	9.14481	-1.31161	1.7373	-6.29237	-2.2862	-12.3383	4.54008	C1	T.durum	modern	ICARDA
DWRC-0611	7.16847	-2.07357	-9.45989	4.80634	-4.11131	-4.82048	13.8931	15.6788	-0.719202	-2.86455	C1	T.durum	modern	ICARDA
DWRC-0622	11.467	-2.08474	-7.83569	8.64769	-3.36739	-2.09585	-3.38257	-0.240176	-6.45396	7.53664	C1	T.durum	modern	ICARDA
DWRC-0623	12.5905	-0.957837	-6.51797	6.21995	-0.12747	-3.71037	-2.43584	-6.3291	-9.31249	9.22686	C1	T.durum	modern	ICARDA
DWRC-0629	15.5413	2.34718	-5.22096	5.86925	9.03374	4.54365	5.66207	14.5038	2.06743	-3.63196	C1	T.durum	modern	ICARDA
DWRC-0632	14.0357	2.02231	-0.989592	6.85415	4.78603	4.52453	11.7475	11.878	3.44502	-7.36868	C1	T.durum	modern	ICARDA
DWRC-0637	14.9216	3.29656	-3.32448	10.2698	-7.01522	0.27713	0.86814	-1.81208	-10.0322	2.81507	C1	T.durum	modern	ICARDA
DWRC-0638	13.3623	-1.28864	-3.04321	9.21481	-2.09284	-3.29412	4.75677	-6.62148	-4.4432	-0.0112962	C1	T.durum	modern	ICARDA
DWRC-0641	16.0783	2.75633	-6.33967	10.7184	-1.11581	0.817199	-8.99002	-4.73145	-12.4943	5.65134	C1	T.durum	modern	ICARDA
DWRC-0654	17.6216	5.99167	-6.34764	8.93275	-1.77512	-1.23551	-6.10503	-4.87561	-10.8862	6.77944	C1	T.durum	modern	ICARDA
DWRC-0656	15.2881	2.22253	-2.98889	10.561	-6.4468	3.97047	-0.199354	-3.78404	-2.06002	5.89721	C1	T.durum	modern	ICARDA
DWRC-0676	13.1652	-2.72633	-10.3443	8.2998	2.2063	-2.70006	2.19589	-0.374394	-8.56412	4.69563	C1	T.durum	modern	ICARDA
DWRC-0682	6.42055	-6.00563	-2.30273	7.11681	1.10065	-6.63511	-3.97107	0.870454	-0.907073	3.53939	C1	T.durum	modern	ICARDA
DWRC-0697	12.814	2.10979	-2.11908	8.64116	6.57902	2.01986	9.71224	11.3407	5.75083	-2.64886	C1	T.durum	modern	ICARDA
DWRC-0698	16.416	1.28381	-8.12238	6.03869	3.69955	-0.933813	5.422	10.0821	-0.920346	-4.25371	C1	T.durum	modern	ICARDA
DWRC-0702	15.6966	-3.89584	-7.14564	8.12971	2.1099	0.294781	-4.21859	6.99191	-2.71564	-0.695281	C1	T.durum	modern	ICARDA
DWRC-0849	13.4641	2.49438	-3.01007	8.24731	6.85584	3.03	10.7163	12.0435	7.49132	-2.80446	C1	T.durum	modern	LBN
DWRC-0872	19.9506	3.22252	-8.39922	7.42537	12.4069	6.86441	5.39134	9.26922	2.95219	-4.2455	C1	T.durum	modern	ICARDA
DWRC-0894	17.8464	1.14532	-3.03206	10.7178	1.62004	1.76346	-6.21927	-2.8517	-4.18869	4.71656	C1	T.durum	modern	ICARDA
DWRC-0897	17.3552	0.783455	-3.54924	8.0107	3.38115	3.951	-5.40093	1.39618	-1.19339	5.64226	C1	T.durum	modern	ICARDA
DWRC-0899	23.8571	8.46555	-4.49112	12.0315	6.36811	8.59249	-1.52567	-1.51026	4.70487	5.3895	C1	T.durum	modern	CIMMYT
DWRC-0919	20.1992	1.25517	-4.34975	14.2038	1.51784	4.80622	-6.51943	-3.64021	-2.85092	10.1222	C1	T.durum	modern	ICARDA
DWRC-0929	16.5657	5.53012	-6.16994	10.6391	-3.19815	0.666429	-6.55123	-5.45769	-12.7077	9.2882	C1	T.durum	modern	ICARDA
DWRC-0976	8.5502	-7.61937	-0.417729	-2.92153	-3.82761	-10.8206	2.52091	-3.65626	-0.928967	0.469226	C1	T.durum	modern	ICARDA
DWRC-1041	20.5097	1.84112	-2.91646	5.95934	9.38551	5.88916	-1.46833	2.04399	3.65218	-1.60905	C1	T.durum	modern	ICARDA
DWRC-1070	18.4057	0.783993	-3.95134	6.68556	7.2974	3.0363	-3.56139	0.474339	-2.05455	-1.36691	C1	T.durum	modern	ICARDA
DWRC-1435	8.5509	-6.84172	1.29845	2.16018	1.95665	-2.44552	0.768188	-1.40242	-2.93372	9.21513	C1	T.durum	modern	ITA
DWRC-1904	24.6347	9.35144	-4.42922	11.3356	7.34503	9.32281	-1.40904	-0.149726	3.93501	5.8815	C1	T.durum	modern	ITA
DWRC-2333	15.8273	1.10724	-4.99834	11.4644	2.82202	3.93524	-2.73673	4.13318	-0.929472	2.94519	C1	T.durum	modern	SYR
DWRC-2385	16.5209	5.87561	-5.92408	10.5318	-3.04538	0.7319	-6.2395	-5.38344	-13.1325	9.31234	C1	T.durum	modern	ICARDA
DWRC-2405	12.1307	-2.99109	-7.02124	10.5784	-2.54887	-0.709361	6.6045	0.722842	-4.96696	2.1481	C1	T.durum	modern	ICARDA
DWRC-2420	7.97974	-2.69142	1.89655	4.3259	-0.576497	-2.53013	7.64796	9.03793	1.47324	-3.85997	C1	T.durum	modern	ICARDA
DWRC-2421	8.35691	-2.16963	1.81218	4.2286	-0.494351	-2.27492	7.57894	9.33427	1.5512	-4.10492	C1	T.durum	modern	MAR
DWRC-2424	16.8241	2.89343	-4.79059	12.3129	-2.091	1.14395	-8.77676	-7.04212	-10.5765	8.75088	C1	T.durum	modern	ICARDA
DWRC-2425	15.4239	4.11281	-5.71961	10.836	-1.27396	1.19267	-8.60078	-4.26131	-11.1595	8.29045	C1	T.durum	modern	ICARDA
DWRC-2439	16.4347	-2.09981	-7.72313	9.80162	-3.61234	1.19005	2.39599	-0.977522	-0.012646	2.26754	C1	T.durum	modern	DZA
DWRC-2444	16.9603	2.27984	-3.37084	9.85509	0.655262	3.03596	-4.96224	0.388586	-9.06207	4.11614	C1	T.durum	modern	ETH
DWRC-2450	7.74592	-2.34035	-8.95712	4.17486	-3.89918	-4.59045	13.7008	15.5094	-0.475941	-2.84199	C1	T.durum	modern	ICARDA
DWRC-2453	15.3531	2.45795	-5.65355	9.45186	-2.21086	1.21921	-5.20347	-7.3838	-13.917	4.65856	C1	T.durum	modern	LBN
DWRC-2457	9.01076	-2.22516	1.77188	1.06566	-4.54119	-8.56493	4.32551	1.07228	-5.84277	4.7929	C1	T.durum	modern	ICARDA
DWRC-2458	15.8997	1.34413	1.27607	8.45011	4.58771	6.84422	11.9891	11.3414	5.38689	-4.19026	C1	T.durum	modern	ICARDA
DWRC-2462	13.9003	1.08173	-7.57419	6.16463	-3.72268	-6.09502	-3.10368	-6.50613	-9.87033	8.56907	C1	T.durum	modern	ICARDA
DWRC-2464	10.3624	0.0914011	-5.1651	10.5303	-4.95691	-3.07781	1.13422	-3.84982	-8.96582	4.50647	C1	T.durum	modern	ICARDA
DWRC-2471	16.4294	3.54115	-4.00744	0.934975	10.6452	0.0335871	4.56085	8.2134	0.275586	-4.87216	C1	T.durum	modern	ETH
DWRC-2482	11.8471	-4.57953	-6.32147	2.02009	2.82537	-10.0704	3.09657	-3.12565	-5.20917	2.59294	C1	T.durum	modern	ICARDA
DWRC-0008	15.7798	5.40588	9.19582	-12.9723	6.79813	-1.47594	-4.10509	-2.70157	1.66343	-0.443882	C2	T.durum	modern	EGY
DWRC-0009	17.5438	3.33048	5.3624	-4.58555	5.93954	-2.49214	1.83233	-1.97764	0.292845	0.78709	C2	T.durum	modern	EGY
DWRC-0011	15.2708	7.82828	1.25142	-13.4458	1.26369	-2.7716	-0.41625	-5.17943	1.41092	-3.91605	C2	T.durum	modern	EGY
DWRC-0025	16.8689	6.66967	3.7304	-17.5827	2.32309	-2.35563	-1.87162	-1.72706	0.329655	-5.87121	C2	T.durum	modern	EGY
DWRC-0026	16.0091	0.96106	12.1242	-12.3233	8.42917	-0.284056	-5.83897	-0.326942	-3.18358	-2.1763	C2	T.durum	modern	EGY
DWRC-0027	12.5186	2.91691	10.4767	-11.716	4.71247	-2.40976	-0.456445	1.95687	-1.05548	-1.79896	C2	T.durum	modern	EGY
DWRC-0029	15.9516	3.04319	10.0535	-11.2309	-1.53937	-1.33949	2.97934	-7.46155	5.88875	-3.462	C2	T.durum	modern	EGY
DWRC-0031	17.1388	6.78822	8.03523	-11.9657	1.27675	-2.86915	0.78931	-5.59104	3.75727	-2.596	C2	T.durum	modern	EGY
DWRC-0032	12.7127	-2.77457	1.72455	1.25216	-4.92838	2.38976	4.07884	-5.31451	3.26849	1.46618	C2	T.durum	modern	EGY
DWRC-0036	11.5811	3.56845	9.35929	-7.10502	-2.35931	1.1809	6.94607	-2.25028	2.47694	0.579852	C2	T.durum	modern	EGY
DWRC-0039	14.9282	7.00078	8.30507	-12.274	3.89542	-0.213199	2.05179	3.1828	-0.163074	-4.58622	C2	T.durum	modern	EGY
DWRC-0047	17.4236	4.71429	-4.78951	0.231906	-0.0274613	2.03667	3.32383	-1.80425	1.36899	-1.62006	C2	T.durum	modern	EGY
DWRC-0052	15.8014	5.08747	9.24075	-8.64553	1.38475	0.631483	7.61022	1.23057	2.37326	-3.2834	C2	T.durum	modern	EGY
DWRC-0053	16.1394	-1.21466	7.42389	-3.21576	2.35583	1.31983	-2.99716	-4.44397	2.08927	2.44891	C2	T.durum	modern	EGY
DWRC-0054	17.9947	3.22815	7.44289	-11.6365	3.80223	-1.80391	-1.36622	-2.84859	-1.69767	1.60438	C2	T.durum	modern	EGY
DWRC-0082	16.3337	6.95195	8.43322	-7.39261	1.16715	-1.17734	-0.361669	-2.37643	-1.22383	-2.23415	C2	T.durum	modern	EGY
DWRC-0125	6.28201	4.02401	5.86304	-7.47236	-5.12139	-1.71195	0.242523	-12.135	0.424519	3.90372	C2	T.durum	modern	ESP
DWRC-0126	18.1027	6.65317	3.39387	-17.7646	3.96287	-1.00505	-3.44924	-1.67796	0.892728	-4.96733	C2	T.durum	modern	ESP
DWRC-0128	15.7663	1.93818	11.0387	-11.7564	-0.804388	0.519091	1.76813	-4.02059	3.77175	-1.83556	C2	T.durum	modern	ESP
DWRC-0129	11.3725	0.866572	-1.97397	-0.253936	-2.93986	2.19401	0.572586	-6.5416	5.29066	2.95658	C2	T.durum	modern	ESP
DWRC-0163	8.03493	3.5837	-0.964786	-5.81783	-4.74823	-2.34634	1.19557	-11.2194	6.76651	-2.41284	C2	T.durum	modern	ARG
DWRC-0246	12.6889	0.247306	10.1236	3.67347	1.44563	0.665051	0.62967	3.71083	1.94984	6.13432	C2	T.durum	modern	ITA
DWRC-0251	22.3933	6.83274	3.84857	-9.11725	10.5812	0.18045	-6.3182	0.335651	-3.58865	-5.95653	C2	T.durum	modern	CIMMYT
DWRC-0252	22.4227	6.82764	3.85746	-9.11198	10.5717	0.151996	-6.31807	0.349116	-3.60355	-5.95022	C2	T.durum	modern	CIMMYT
DWRC-0255	7.72001	8.12827	11.0074	-11.0244	-3.30137	-4.78319	1.00165	-5.10035	2.34873	-1.92189	C2	T.durum	modern	ESP
DWRC-0256	8.80685	3.96115	6.50853	-6.07348	-10.4202	-2.63417	4.78532	-6.7311	3.50748	4.98864	C2	T.durum	modern	ESP
DWRC-0258	9.58925	-0.64582	3.42718	-2.84313	-5.89105	-2.34059	4.52824	-13.5471	9.64458	6.33973	C2	T.durum	modern	ESP
DWRC-0272	19.2954	0.933345	-0.246901	3.81406	9.41459	3.55283	-5.70107	0.920518	2.95721	-1.3711	C2	T.durum	modern	MAR
DWRC-0273	21.6463	4.98028	3.84537	-6.79056	10.5067	2.18988	-7.74004	1.18498	0.0775094	-4.01551	C2	T.durum	modern	MAR
DWRC-0305	11.5696	7.27492	3.30718	-0.309127	-9.8972	1.78713	9.26409	-9.25613	9.48559	1.61683	C2	T.durum	modern	ITA
DWRC-0324	15.8732	3.71871	7.96262	-4.09108	1.30171	0.781658	6.34317	0.271985	1.15886	0.303486	C2	T.durum	modern	CIMMYT
DWRC-0325	11.7072	5.05743	8.23274	-15.6332	0.884004	-1.55362	6.68196	0.366241	1.66336	-5.55151	C2	T.durum	modern	CIMMYT
DWRC-0340	13.5271	3.48966	6.60223	-2.8942	-0.54684	-2.16245	5.20109	-3.18815	2.5783	1.01491	C2	T.durum	modern	CIMMYT
DWRC-0344	13.6734	4.5194	6.72164	-11.0959	4.85098	3.41053	0.299171	-7.73065	0.120291	0.852813	C2	T.durum	modern	CIMMYT
DWRC-0346	16.0942	5.40779	14.4624	-20.9049	11.078	-4.57743	-7.06678	4.04393	-5.9382	-5.29842	C2	T.durum	modern	CIMMYT
DWRC-0347	18.8373	4.06852	11.2228	-16.5221	5.22136	-0.341632	-2.31941	-3.31664	1.84455	-4.86479	C2	T.durum	modern	CIMMYT
DWRC-0352	7.77216	10.2374	4.66199	-9.24081	2.59038	-1.39263	-2.15486	-1.25771	-1.47297	0.674315	C2	T.durum	modern	CIMMYT
DWRC-0355	18.2135	2.64507	7.59676	-11.5234	5.6488	-0.458062	3.27147	-3.83769	4.32134	0.468209	C2	T.durum	modern	CIMMYT
DWRC-0356	16.2155	4.96063	1.4195	-12.2001	-0.815267	1.47214	-3.1214	-1.67649	1.98436	-1.73595	C2	T.durum	modern	CIMMYT
DWRC-0366	11.2538	4.20907	7.24732	-11.4024	-0.323295	-0.425054	1.39454	-3.39361	6.47763	-6.51438	C2	T.durum	modern	CIMMYT
DWRC-0367	16.5961	1.4067	3.80447	-5.67314	4.938	-0.750863	-1.31992	4.72742	-4.11738	-0.40622	C2	T.durum	modern	CIMMYT
DWRC-0374	16.2526	4.83708	1.62292	-3.20833	2.61142	-1.23927	-5.37386	-0.28382	-2.52075	1.62243	C2	T.durum	modern	CIMMYT
DWRC-0379	14.6192	9.08707	5.34739	-8.45328	2.01354	-4.26485	2.44778	2.30378	-2.65983	3.42771	C2	T.durum	modern	CIMMYT
DWRC-0381	17.0972	3.14604	2.52982	-3.56353	6.39641	-1.35605	1.45926	-3.22211	1.35801	1.91871	C2	T.durum	modern	CIMMYT
DWRC-0394	12.7815	5.3981	2.8325	-5.76717	-4.58621	1.60254	7.29765	-5.11777	7.58611	1.50462	C2	T.durum	modern	CIMMYT
DWRC-0400	18.5222	3.87037	7.94196	-6.88072	5.83314	-1.80618	-1.20229	-3.65447	-0.863839	1.52318	C2	T.durum	modern	CIMMYT
DWRC-0405	10.8797	6.92255	10.9033	-13.1986	6.03001	-2.42575	-6.01609	2.29633	-4.99846	0.736595	C2	T.durum	modern	CIMMYT
DWRC-0406	16.6562	5.35352	5.96302	-7.75309	4.04973	0.460303	-0.549374	-1.35523	0.46687	1.23146	C2	T.durum	modern	CIMMYT
DWRC-0417	15.2612	1.07516	7.43717	-9.58271	3.01234	-3.25729	-4.52243	-0.190394	-0.805883	1.13336	C2	T.durum	modern	CIMMYT
DWRC-0427	19.2287	4.1694	3.68452	-3.14354	-1.69102	-0.414067	5.7612	-4.13153	-1.94498	-2.10663	C2	T.durum	modern	CIMMYT
DWRC-0433	16.6787	4.28158	6.46748	-11.8254	4.05996	1.13636	-2.34837	-5.07811	0.443073	-0.177842	C2	T.durum	modern	CIMMYT
DWRC-0435	20.2927	5.79537	7.96711	-10.9509	4.73149	1.33461	-3.18016	-5.81343	2.3436	1.72669	C2	T.durum	modern	CIMMYT
DWRC-0446	14.37	-0.438939	2.33395	-4.91999	-2.6467	1.1403	4.86985	-1.38154	2.8073	-1.95452	C2	T.durum	modern	CIMMYT
DWRC-0451	14.7422	5.81463	7.96419	-11.0161	-1.94967	-3.87547	5.49418	1.31238	-1.1434	-4.46151	C2	T.durum	modern	CIMMYT
DWRC-0474	8.05113	1.26504	6.94436	-1.87505	-4.34446	-1.76705	3.76653	8.81813	-0.403229	-2.12926	C2	T.durum	modern	CIMMYT
DWRC-0499	15.4651	2.97651	6.87442	-8.35105	2.95113	0.115688	-2.50734	2.40644	6.96135	-2.04744	C2	T.durum	modern	CIMMYT
DWRC-0507	14.2236	-2.08327	1.91954	-2.19011	-2.68797	-0.934468	0.828906	2.3418	-0.349772	1.12428	C2	T.durum	modern	CIMMYT
DWRC-0508	15.3713	1.52821	5.2429	-4.04434	-4.00825	-0.260517	4.6263	7.95045	0.684112	-2.5084	C2	T.durum	modern	CIMMYT
DWRC-0509	13.3579	2.50849	5.96829	-2.98851	-3.1616	-2.37444	4.7234	5.56153	0.194225	-1.98275	C2	T.durum	modern	CIMMYT
DWRC-0511	13.7946	1.16121	5.50094	-2.75496	-3.06092	-1.95809	1.61008	9.01776	-0.867528	-3.80461	C2	T.durum	modern	CIMMYT
DWRC-0512	15.1058	2.52408	4.94782	-2.22195	0.451508	0.683777	3.04146	6.36524	-1.23878	-1.9253	C2	T.durum	modern	CIMMYT
DWRC-0516	11.3633	4.34538	9.57237	-5.22415	-2.1945	-0.641029	5.16412	-1.03058	4.85855	1.59654	C2	T.durum	modern	CIMMYT
DWRC-0517	18.4704	0.131191	-0.467256	-4.98638	4.07342	1.58215	-1.74736	-0.929792	0.20842	1.69413	C2	T.durum	modern	CIMMYT
DWRC-0526	19.4115	4.94863	0.320995	-5.80218	1.2284	-0.0744107	3.10796	-4.31641	3.53409	2.05845	C2	T.durum	modern	CIMMYT
DWRC-0535	12.9086	5.60015	5.18992	-15.0276	3.99366	-3.38679	-2.81492	-1.2332	2.1111	-5.9518	C2	T.durum	modern	CIMMYT
DWRC-0551	11.1552	2.56361	8.62314	-6.93422	-2.94312	-2.43912	4.08716	-0.578051	1.75823	-1.77082	C2	T.durum	modern	CIMMYT
DWRC-0558	17.4208	3.4518	5.4192	-3.62495	5.69074	4.06484	-5.29033	1.12123	2.63654	-1.49676	C2	T.durum	modern	CIMMYT
DWRC-0567	12.9625	-1.67681	-5.08559	6.74204	-6.35008	1.63014	6.46021	0.188376	4.39031	-1.31871	C2	T.durum	modern	ICARDA
DWRC-0587	16.5229	0.308093	-1.54772	-1.03756	4.70903	0.468893	0.938954	7.1737	-0.274467	-1.8587	C2	T.durum	modern	ICARDA
DWRC-0604	11.9189	-0.352995	0.450528	1.51145	-1.52017	0.317084	-3.48343	-4.86421	-3.63852	6.7691	C2	T.durum	modern	ICARDA
DWRC-0609	13.4155	-1.67519	-0.505617	7.81547	-8.87087	-0.627871	2.16774	-5.2626	-11.4953	-1.15201	C2	T.durum	modern	ICARDA
DWRC-0610	13.9432	-0.356017	0.979457	4.78079	-6.73208	1.44919	3.95948	-6.1799	-9.42086	-1.80338	C2	T.durum	modern	ICARDA
DWRC-0625	12.046	1.39065	-4.35428	3.56869	-6.79364	-2.51027	2.5364	-2.05767	-5.26079	-1.59021	C2	T.durum	modern	ICARDA
DWRC-0631	12.5543	-3.64551	0.902767	0.612936	-11.5177	-1.62522	3.51193	-3.83217	-6.69883	-1.47294	C2	T.durum	modern	ICARDA
DWRC-0639	14.6308	-2.73512	0.0717751	7.69686	-10.169	-0.509409	4.81897	-6.63082	-7.86606	0.803735	C2	T.durum	modern	ICARDA
DWRC-0674	10.979	-2.73836	1.39647	4.20768	0.456388	2.3272	-2.7778	-0.607221	-4.06315	2.80937	C2	T.durum	modern	ICARDA
DWRC-0675	14.4558	-1.40382	-0.409636	10.9492	-1.02614	3.65105	1.73212	1.05307	-4.35095	-4.96354	C2	T.durum	modern	ICARDA
DWRC-0679	12.1023	4.48148	-3.168	5.64334	-7.66573	2.66795	4.89374	1.43217	4.11983	1.59982	C2	T.durum	modern	ICARDA
DWRC-0687	7.70471	-1.02804	8.14818	2.0458	-4.73707	-1.10154	3.90759	13.5461	-4.95912	-1.24105	C2	T.durum	modern	ICARDA
DWRC-0695	14.1502	-2.56563	-0.519517	0.582561	-8.30186	-0.480311	6.43774	6.52631	-4.56498	-3.39643	C2	T.durum	modern	ICARDA
DWRC-0707	17.1322	0.916398	-1.55296	3.37879	-2.85301	0.785477	-2.54547	-8.61682	-11.0964	3.37533	C2	T.durum	modern	ICARDA
DWRC-0759	9.93226	5.81483	7.91788	-12.9445	0.962869	-1.36505	-1.54783	-1.35816	2.6771	-4.9089	C2	T.durum	modern	CIMMYT
DWRC-0794	17.6968	1.90628	-2.89257	2.34602	1.22716	3.08336	-1.90416	-0.908857	4.7165	2.81828	C2	T.durum	modern	ESP
DWRC-0839	9.76528	5.73969	0.624629	-4.47003	-12.5932	2.67489	5.09153	-16.1748	10.3766	-0.539911	C2	T.durum	modern	ESP
DWRC-0842	15.646	6.14491	14.4145	-20.3321	11.7778	-4.65249	-7.1686	5.13552	-5.45036	-5.10377	C2	T.durum	modern	ESP
DWRC-0875	16.7287	2.10787	1.16298	2.47286	-1.1443	-1.24877	-0.928727	-5.64323	-7.52553	6.53566	C2	T.durum	modern	ICARDA
DWRC-0878	14.5885	3.01457	10.8355	-20.0768	8.74154	-6.49087	-4.39781	4.24318	-4.17976	-5.08064	C2	T.durum	modern	CIMMYT
DWRC-0934	20.0583	4.40391	8.53845	-8.66211	11.912	-1.48499	-2.87586	5.47811	0.158568	-2.01398	C2	T.durum	modern	ITA
DWRC-0936	11.0204	0.90738	0.720994	2.27238	-4.89477	0.233889	1.42847	16.9433	-4.10174	-7.71039	C2	T.durum	modern	ICARDA
DWRC-0962	14.097	-3.13318	1.89201	5.35907	-0.975713	-1.88867	-4.35112	0.104134	-5.48622	5.68275	C2	T.durum	modern	ICARDA
DWRC-0968	15.523	-2.11086	-0.963638	6.29629	-9.80185	-0.260933	3.8018	-6.95385	-7.80945	-0.405269	C2	T.durum	modern	ICARDA
DWRC-0979	9.38253	-2.559	5.24498	4.10462	-4.13855	-1.18434	6.75319	-1.18414	-4.17569	-0.468905	C2	T.durum	modern	ICARDA
DWRC-1045	21.3146	1.56675	-0.884183	1.64868	8.08424	5.10915	-6.42297	5.12205	1.98872	-1.96079	C2	T.durum	modern	ESP
DWRC-1054	22.4049	6.56482	10.5849	-13.3445	10.8439	-0.503918	-5.25811	1.89451	-0.752927	-0.408207	C2	T.durum	modern	ITA
DWRC-1439	13.223	0.249625	4.8256	0.0395312	2.57002	2.54372	-0.647783	-8.76497	4.29016	7.65161	C2	T.durum	modern	ITA
DWRC-1755	4.49363	4.11685	9.49728	-11.9156	1.18208	-1.11963	3.92575	4.83935	-2.91652	-3.89036	C2	T.durum	EPO(generation2009)	FRA
DWRC-1911	8.34441	2.97403	7.64699	-6.36844	12.1897	-3.49712	-7.01145	5.88397	-0.416088	1.51652	C2	T.durum	modern	ITA
DWRC-2072	8.74063	2.70879	1.39085	-1.33566	6.65619	0.872625	-0.918799	4.45435	-2.45824	1.95063	C2	T.durum	modern	ITA
DWRC-2110	22.291	2.59451	-0.130309	0.496333	8.15623	3.47907	-7.11324	3.54658	1.039	-2.69409	C2	T.durum	modern	ITA
DWRC-2291	13.081	5.42448	2.80078	-1.3278	-7.62417	2.14225	6.52711	-0.49705	4.88033	3.7815	C2	T.durum	modern	CIMMYT
DWRC-2358	13.869	-2.50179	8.29215	-2.65995	1.27274	1.7328	-1.45986	2.17036	-0.461541	-0.859873	C2	T.durum	modern	ICARDA
DWRC-2361	10.4542	0.56608	0.727192	2.07615	-5.12753	0.0669568	1.64458	16.6212	-4.42669	-8.19135	C2	T.durum	modern	POR
DWRC-2400	9.80133	-1.19737	2.48055	1.57265	0.169761	-3.36464	-3.22433	2.05207	-2.77884	7.57586	C2	T.durum	modern	ICARDA
DWRC-2414	10.2129	-2.43512	4.14555	6.4719	-4.56583	0.120497	3.14136	0.225067	-3.75181	1.05611	C2	T.durum	modern	ICARDA
DWRC-2426	19.5636	3.70591	3.72901	-1.31869	4.02206	-0.41809	-4.23941	-6.51023	-2.21236	3.97009	C2	T.durum	modern	LBN
DWRC-2435	12.6956	-0.214923	2.73434	2.72655	-8.87465	0.891099	5.16077	-5.16724	-7.73268	-3.23231	C2	T.durum	modern	ETH
DWRC-2469	14.6841	-2.6012	0.0206781	7.51825	-10.0292	-0.826189	5.11159	-6.19749	-8.10371	0.876551	C2	T.durum	modern	ICARDA
DWRC-2476	16.204	-0.273476	-1.75361	-0.820686	4.86978	0.91504	1.56013	7.24869	-1.19035	-1.69448	C2	T.durum	modern	ICARDA
DWRC-2477	8.92935	-1.8144	0.0658288	3.43411	-9.3697	-3.33863	5.8271	-3.65624	-6.47084	-3.29106	C2	T.durum	modern	ICARDA
DWRC-2478	18.0899	2.28326	0.480089	3.83166	-1.27424	-0.522465	-0.924086	-6.3408	-10.2063	7.27417	C2	T.durum	modern	ICARDA
DWRC-0020	6.315	-1.64986	-5.70914	7.55851	-4.82682	-0.538677	3.43326	14.2901	-1.05464	-1.49878	C3	T.durum	modern	EGY
DWRC-0118	1.5235	8.25603	-8.32967	1.11244	-10.234	0.302139	5.34667	-0.149206	1.6997	-11.2124	C3	T.durum	modern	CIMMYT
DWRC-0123	9.75704	4.32172	-2.57575	7.29999	-3.07743	5.29514	8.57759	-1.48621	4.29533	2.3531	C3	T.durum	modern	ETH
DWRC-0124	5.5468	-8.09784	2.62773	-0.783379	-5.3527	-2.42626	1.25476	0.292314	4.76829	-6.07798	C3	T.durum	modern	ETH
DWRC-0127	1.82019	7.06369	7.28395	-0.0180108	-3.2067	1.54133	3.10527	0.235738	1.79398	0.101049	C3	T.durum	modern	ESP
DWRC-0135	2.46102	0.887653	3.84037	1.92858	-10.0196	1.10797	-0.414086	-4.92186	4.8855	-0.0954409	C3	T.durum	modern	ARG
DWRC-0139	6.38053	6.37587	1.7064	5.05257	-4.81391	1.93392	4.78214	-5.68284	4.93104	0.507256	C3	T.durum	modern	ARG
DWRC-0146	7.17913	-2.44641	-4.87353	4.34945	-11.0961	2.64815	1.37202	-2.44226	3.94152	-6.64797	C3	T.durum	modern	ARG
DWRC-0150	-8.09061	-6.98771	9.09724	-4.2033	-5.9581	-1.95957	-0.254732	-4.85361	0.928242	-1.05025	C3	T.durum	modern	ARG
DWRC-0152	-6.84955	0.294557	7.58232	-0.763089	-7.21175	-1.77343	-3.86205	-7.94416	3.10785	1.82917	C3	T.durum	modern	ARG
DWRC-0156	0.676708	1.55691	2.44042	-1.11814	-4.45965	1.70699	2.08035	-6.21122	9.53294	-2.39018	C3	T.durum	modern	ARG
DWRC-0167	2.58776	-1.01414	4.03693	0.233319	-8.98985	1.92199	0.792877	-4.98481	5.37606	-0.478066	C3	T.durum	modern	ARG
DWRC-0175	-1.81847	7.36253	-1.73123	0.525186	-6.95011	-0.766506	-1.82002	11.631	-2.87636	3.26694	C3	T.durum	modern	ARG
DWRC-0177	4.15594	6.60088	-3.59281	0.792077	-9.81327	3.75137	5.31355	-11.4709	12.5785	-4.29356	C3	T.durum	modern	ARG
DWRC-0186	8.96933	4.49743	1.19829	-0.893426	-6.94888	3.0696	4.756	-5.56497	10.2907	-2.92874	C3	T.durum	modern	ARG
DWRC-0195	4.08647	10.2079	-5.05654	3.09482	-7.98388	0.320546	0.0237547	-3.66582	4.34401	-6.39318	C3	T.durum	modern	ARG
DWRC-0198	-1.83856	-2.11766	2.22276	-2.29747	-5.66254	1.68908	-2.58291	-8.20088	5.13808	2.71951	C3	T.durum	modern	ARG
DWRC-0212	4.66458	1.23233	0.411072	4.38991	-7.00915	1.98769	2.83783	-11.8808	9.13488	-1.76491	C3	T.durum	modern	ARG
DWRC-0213	8.19834	5.64419	-2.4364	2.4261	-0.0748812	1.76871	0.413583	-14.1139	6.15632	2.92197	C3	T.durum	modern	ARG
DWRC-0219	14.4897	0.600508	-6.04318	8.62679	8.07423	7.02429	-4.28061	-0.65648	6.48464	1.55287	C3	T.durum	modern	ARG
DWRC-0242	2.84911	1.42015	8.56005	-2.36999	-6.49316	0.308554	11.8267	-8.86424	-2.54438	3.81689	C3	T.durum	modern	ESP
DWRC-0248	4.0151	-6.78859	10.9624	4.53766	-2.28367	4.54423	0.0756439	10.5873	-0.702343	2.35762	C3	T.durum	modern	ITA
DWRC-0249	-5.42188	-10.8172	18.4458	-4.65193	-7.70096	-3.00269	0.887405	0.128745	-0.911268	5.24006	C3	T.durum	modern	ITA
DWRC-0257	-6.25755	4.7623	-1.25346	1.95146	-10.7421	0.809023	-1.45429	-3.32752	-2.9849	3.96297	C3	T.durum	modern	ESP
DWRC-0265	-6.72969	1.48029	7.30656	-1.00168	-11.0165	-5.99793	3.87653	0.587526	-5.57553	3.99281	C3	T.durum	modern	ESP
DWRC-0276	6.01363	4.83031	-6.9848	3.68931	-1.93402	-2.78329	1.90376	5.12709	3.9486	-5.06271	C3	T.durum	modern	MAR
DWRC-0279	-7.97944	-10.8069	20.8516	-4.09947	-10.6585	-0.881255	0.838095	6.71227	-13.149	7.78749	C3	T.durum	modern	ESP
DWRC-0280	0.0998112	-6.51572	11.0961	-1.76258	-13.1621	-2.62395	4.69525	-8.5524	-1.32142	1.83505	C3	T.durum	modern	ITA
DWRC-0282	-2.31785	7.40356	7.57945	0.337382	-11.6948	-0.773075	1.23288	1.95641	2.88474	5.22667	C3	T.durum	modern	DesertDurum
DWRC-0295	-5.56723	4.02754	0.693037	-1.42838	-5.75016	-8.29813	-2.82886	1.27589	2.81255	-0.0587638	C3	T.durum	modern	ITA
DWRC-0296	-1.91185	6.78483	11.5572	-4.33258	-10.7097	-2.16224	2.85207	12.0375	-2.63798	5.70939	C3	T.durum	modern	DesertDurum
DWRC-0303	-1.71831	8.95047	1.68836	-1.45036	-9.69798	-2.2192	2.76561	0.618802	-8.18651	2.69255	C3	T.durum	modern	DesertDurum
DWRC-0304	0.546143	-1.03972	-5.70702	-2.64081	-12.7641	0.0917429	6.04661	-8.67461	11.8395	-2.67829	C3	T.durum	modern	ESP
DWRC-0308	-5.7039	-17.6876	16.6632	1.25729	-7.71941	-0.333678	-2.36171	7.77255	-2.88964	6.42215	C3	T.durum	modern	ITA
DWRC-0580	-3.6762	11.7204	5.0367	1.72256	-7.56498	-2.20497	2.91735	4.89362	3.22425	5.91024	C3	T.durum	modern	SYR
DWRC-0652	5.566	-2.45435	-4.02248	6.64409	-6.59313	3.36718	4.25376	-1.32972	5.6062	-7.16278	C3	T.durum	modern	ICARDA
DWRC-0673	1.59192	-3.20599	12.6668	-4.60643	-13.5125	-2.96602	-0.222902	-1.4541	-9.9601	1.02751	C3	T.durum	modern	SYR
DWRC-0681	11.2561	-4.68246	-1.70023	12.1316	1.23228	6.42518	-4.14917	10.3073	-3.38755	0.947885	C3	T.durum	modern	ICARDA
DWRC-0684	5.57193	1.13144	-6.09357	2.83641	-0.419462	1.59352	8.90746	5.50485	6.77672	-10.2771	C3	T.durum	modern	ICARDA
DWRC-0693	8.73375	-4.6696	-4.82166	4.14114	-1.55463	0.154123	0.179828	9.30338	-4.94286	-1.77982	C3	T.durum	modern	ICARDA
DWRC-0694	5.67182	-6.35817	-3.48876	5.32686	-3.38116	1.28285	2.81454	-2.18557	-3.61837	1.98378	C3	T.durum	modern	ICARDA
DWRC-0703	-3.0041	-8.83605	-3.51896	2.99706	-10.7222	-4.69182	-1.89134	4.98577	-3.189	-7.02843	C3	T.durum	modern	ICARDA
DWRC-0721	9.27627	1.80428	-3.7549	5.81475	1.42795	6.26873	-8.5121	-1.01237	-2.17877	2.26226	C3	T.durum	modern	AUS
DWRC-0779	-5.56223	-0.767394	5.58977	-1.52888	-9.37415	0.373583	7.04513	-6.18015	-4.05477	2.75679	C3	T.durum	modern	FRA
DWRC-0807	-9.66851	-17.8709	23.2677	-3.19136	-4.47755	0.426941	0.213445	9.80012	-7.37779	7.08981	C3	T.durum	modern	ITA
DWRC-0814	4.41643	1.13256	-1.91598	-0.361706	-8.34106	-3.35374	3.96238	-0.416526	5.57676	-4.98851	C3	T.durum	modern	MAR
DWRC-0858	3.39443	-6.73768	-4.06531	2.24355	-9.67661	-0.986468	-0.245825	2.29062	-0.201629	-8.28347	C3	T.durum	modern	ICARDA
DWRC-0867	2.26144	6.28419	-6.41041	-3.76139	-15.6757	-0.934086	1.79844	-4.71784	3.30878	-9.15	C3	T.durum	modern	ICARDA
DWRC-0870	5.74966	-8.2502	-1.52855	6.24895	2.20083	1.4966	-9.07929	3.6114	-1.44268	6.00574	C3	T.durum	modern	ICARDA
DWRC-0885	6.51064	7.86592	-7.74791	5.12215	-1.36236	2.51367	-3.05323	1.66011	-1.98199	-3.34145	C3	T.durum	modern	ICARDA
DWRC-0890	-11.5127	2.04201	17.1505	-2.63906	-2.73047	-2.59327	4.48953	5.8229	-2.72117	4.42472	C3	T.durum	modern	ITA
DWRC-0901	7.75549	-5.59256	5.1345	0.286593	-13.6281	0.998312	2.65829	-8.94735	-7.32878	-4.00061	C3	T.durum	modern	ICARDA
DWRC-0914	5.21455	-1.13958	-6.78214	6.39057	-8.11624	4.09809	2.25941	0.0344107	6.60841	-12.1609	C3	T.durum	modern	ICARDA
DWRC-0944	9.76999	-2.41032	-2.05601	5.54684	-7.0885	2.35028	-0.526007	-4.73631	-4.10794	1.60927	C3	T.durum	modern	ICARDA
DWRC-0970	-0.978853	0.236651	2.64711	2.29726	-6.8554	2.66909	2.78465	-2.19001	3.32453	0.973441	C3	T.durum	modern	DesertDurum
DWRC-0997	-4.87762	-0.986837	-2.49308	-1.83057	-9.54552	-0.527172	-3.01404	2.69445	1.41897	-8.90008	C3	T.durum	modern	FRA
DWRC-1053	-1.46489	0.657488	-1.79948	-0.32517	-10.6643	-0.876088	-4.40504	9.48946	5.06609	-6.88593	C3	T.durum	modern	ESP
DWRC-1057	15.543	0.49871	-8.38652	4.50603	1.83744	6.19658	1.34703	-7.55067	8.06586	3.17582	C3	T.durum	modern	ICARDA
DWRC-1059	-1.01603	1.11959	-1.95603	-1.05912	-11.4914	-0.636847	-3.77806	9.34314	4.99107	-7.96135	C3	T.durum	modern	ICARDA
DWRC-1100	8.67316	-5.60958	7.86413	3.08941	-3.18564	0.402494	1.41815	13.9435	-0.843347	-4.73768	C3	T.durum	modern	ICARDA
DWRC-1111	-4.49186	2.76147	5.82009	0.775855	-5.15316	-2.95767	2.39844	-5.91136	5.68308	4.25451	C3	T.durum	modern	AUT
DWRC-1434	6.09731	-9.48887	2.37231	3.13173	-0.566398	2.81965	-5.77362	2.42733	-0.377078	2.27564	C3	T.durum	modern	ITA
DWRC-1442	1.65423	5.94872	7.12531	-1.98086	-9.39037	-0.126901	12.0893	-10.8749	-0.242007	3.89235	C3	T.durum	modern	ITA
DWRC-1507	-4.62674	2.00674	19.0176	-11.2751	-11.6603	-6.85964	3.82943	0.882801	-13.7163	8.52355	C3	T.durum	modern	GRC
DWRC-1508	-5.35519	1.04327	18.3956	-9.54451	-11.2929	-7.63144	4.95365	0.315806	-15.6974	10.8166	C3	T.durum	modern	GRC
DWRC-1509	-6.63012	2.13792	18.5507	-10.9396	-11.9639	-7.51051	3.88146	-0.162816	-15.1169	10.0928	C3	T.durum	modern	GRC
DWRC-1902	-6.00639	-1.15699	8.77361	-0.727029	-7.69671	-2.59289	3.66046	12.1564	-2.10898	6.54907	C3	T.durum	modern	ITA
DWRC-1906	4.74916	-0.357744	-6.22514	2.28873	-5.54053	0.713629	3.25477	-4.48633	4.83714	-11.7408	C3	T.durum	modern	ITA
DWRC-1914	10.4187	1.157	-3.20809	3.39059	2.5564	2.92363	-8.74471	6.73535	8.46015	3.17034	C3	T.durum	modern	DesertDurum
DWRC-1915	-3.84748	7.11406	1.48834	1.41739	-10.9878	-0.71775	4.26942	4.51209	-0.0536975	4.53904	C3	T.durum	modern	ITA
DWRC-2032	16.6328	-3.30301	-5.12372	11.8594	7.50407	7.74549	-4.38497	-5.08085	4.43702	4.72308	C3	T.durum	modern	ITA
DWRC-2099	-1.77345	5.47838	2.12945	-0.0962857	-10.313	-0.62385	2.53572	-2.0906	7.00129	-1.2259	C3	T.durum	modern	FRA
DWRC-2114	1.583	7.60405	10.3346	4.81246	2.2741	0.762123	5.83525	2.87514	3.11048	3.92764	C3	T.durum	modern	ITA
DWRC-2129	-4.58572	-9.78313	18.0027	-2.95274	-7.87318	-2.7965	0.88334	-1.29775	-0.893239	4.82649	C3	T.durum	modern	ITA
DWRC-2131	13.5857	-6.47889	0.179321	8.93605	3.24692	8.2661	-5.18697	-0.857474	4.73338	4.13642	C3	T.durum	modern	ITA
DWRC-2150	12.7256	8.90797	-2.03238	8.46059	4.72714	6.60735	-0.26386	3.36597	1.6102	6.47694	C3	T.durum	modern	ITA
DWRC-2292	-0.228762	1.05184	-2.9599	-2.03461	-12.1556	-1.25847	-2.90331	8.88982	4.04452	-8.1756	C3	T.durum	modern	ICARDA
DWRC-2298	-2.56156	-2.69531	-7.81452	5.81085	-8.75668	-0.11755	-1.67091	-3.69332	-1.00927	-6.39886	C3	T.durum	modern	LBN
DWRC-2319	0.789494	-7.23047	10.952	-2.87585	-13.982	-2.38471	4.42508	-8.58244	-1.78784	1.69828	C3	T.durum	modern	ICARDA
DWRC-2327	0.47825	-6.42898	2.44187	-1.85168	-3.92951	2.01429	-0.618799	3.79999	4.30217	-8.62058	C3	T.durum	modern	JOR
DWRC-2346	8.1154	5.70272	-9.94252	5.55249	3.71237	3.03528	-1.11768	-0.898336	0.760379	-2.54552	C3	T.durum	modern	ICARDA
DWRC-2377	14.3716	6.46809	-6.24767	2.22915	2.35418	2.20426	-0.524358	-1.16122	1.33784	-2.12439	C3	T.durum	modern	ICARDA
DWRC-2381	12.8223	3.05778	-3.14193	3.47077	1.19903	3.72462	0.514414	6.81734	4.87752	-1.4431	C3	T.durum	modern	ICARDA
DWRC-2395	7.31212	-1.50888	-0.612177	4.47725	-5.22893	0.549128	-2.01069	6.29107	1.23929	-2.12949	C3	T.durum	modern	ICARDA
DWRC-2399	6.67326	-6.19379	3.74224	5.14718	-1.86171	1.30857	0.72175	0.787779	-2.31667	-3.90498	C3	T.durum	modern	ICARDA
DWRC-2404	15.7247	1.93136	-6.55576	4.93456	3.02761	7.18886	0.860008	-5.15583	6.84028	1.98919	C3	T.durum	modern	ICARDA
DWRC-0100	-9.63626	-20.139	-3.1773	-3.27497	0.98668	8.7446	1.46277	-2.12269	1.64249	-9.36051	C4	T.durum	landrace	EGY
DWRC-0131	-6.67288	-26.483	11.3938	3.10994	-0.508531	6.05563	-5.7737	-4.8485	6.09274	-4.87149	C4	T.durum	landrace	ARG
DWRC-0132	-7.63845	-31.9792	14.0357	7.64431	1.43143	0.788914	-6.95953	-1.83273	7.02861	-1.87615	C4	T.durum	landrace	ARG
DWRC-0230	-7.65043	-31.9882	14.0262	7.63253	1.4394	0.792112	-6.95618	-1.86146	7.05136	-1.89973	C4	T.durum	landrace	ARG
DWRC-0241	-8.73591	-11.293	1.61025	-0.352785	-4.64724	-1.65572	0.929996	-5.44832	0.767135	3.32101	C4	T.durum	modern	FRA
DWRC-0243	-11.8994	-13.527	10.9827	2.22249	-5.22409	-2.91266	-2.9012	9.61208	-6.10513	5.31915	C4	T.durum	modern	ITA
DWRC-0244	-8.69563	-23.8325	17.1903	1.40707	0.104375	0.827424	-2.57328	4.29189	-1.72754	4.95714	C4	T.durum	modern	ITA
DWRC-0284	-10.2635	-29.5779	-6.16163	1.58017	9.87874	-11.6681	-8.85046	0.118167	3.84297	2.61091	C4	T.durum	landrace	ITA
DWRC-0285	-7.7713	-26.3354	8.94374	4.82979	1.734	5.08477	-4.67356	-1.22859	6.55004	-2.86094	C4	T.durum	landrace	ITA
DWRC-0286	-7.21515	-25.0228	8.24786	0.0106785	5.22294	-6.76319	-8.36228	-0.602529	1.2984	6.41396	C4	T.durum	modern	ITA
DWRC-0301	-10.3604	-19.0157	12.616	-0.970603	4.27336	-9.16343	-0.566577	1.68237	1.53959	1.57128	C4	T.durum	modern	ITA
DWRC-0306	-6.62469	-23.0477	-3.69198	3.25549	0.843895	-2.8774	-3.08201	-2.80078	2.74083	-5.20838	C4	T.durum	modern	ITA
DWRC-0800	-11.8701	-11.4152	7.71396	3.92458	-4.78944	-3.34799	-10.9697	2.70325	4.61002	-3.63568	C4	T.durum	modern	ITA
DWRC-0810	-6.54003	-11.8502	-2.66004	-2.78153	-2.26282	2.14313	-0.314926	-1.86221	5.49925	-2.47618	C4	T.durum	modern	FRA
DWRC-0931	-10.9672	-27.9396	-5.27186	1.34646	7.26859	-6.82984	-10.3833	-0.457286	2.45845	0.13101	C4	T.durum	modern	ITA
DWRC-0988	-9.12374	-30.1156	-6.87443	1.06371	8.77081	-12.2597	-10.976	-0.106834	3.96948	2.12276	C4	T.durum	modern	ICARDA
DWRC-0989	-9.62369	-25.5309	11.559	0.133923	6.14915	-4.22086	-9.92795	6.62087	-3.30885	4.75458	C4	T.durum	modern	ITA
DWRC-0991	-13.6035	-15.2955	-9.14767	-6.1086	-1.96737	7.22213	1.88981	-1.2229	-4.32003	-7.64349	C4	T.durum	landrace	TUN
DWRC-0999	-12.4026	-21.0522	-2.54009	-2.96286	-1.53693	4.68712	-2.71955	4.56082	-2.35121	-4.06688	C4	T.durum	landrace	GRC
DWRC-1036	-15.9629	-10.3489	-12.2909	-10.8522	1.1315	10.0307	-4.97256	0.661052	-5.61163	-0.460834	C4	T.durum	landrace	ISR
DWRC-1037	-12.0857	-12.9444	-14.7915	-14.466	2.8	10.6666	-4.76096	6.23975	-2.43339	0.00520078	C4	T.durum	modern	BGR
DWRC-1039	-12.2711	-12.0181	-15.0776	-13.9419	2.44054	11.142	-4.55525	5.82329	-2.37862	-0.513644	C4	T.durum	landrace	BGR
DWRC-1049	-5.76199	-18.6179	3.04003	1.93198	-4.93684	8.05324	-4.02934	-4.10161	7.7168	-2.19739	C4	T.durum	modern	ESP
DWRC-1061	-12.1662	-16.4946	-7.31275	-3.50253	-3.37176	12.4795	2.72917	-3.80634	0.106582	-6.64428	C4	T.durum	landrace	ESP
DWRC-1063	-14.8605	-7.83328	-12.6587	-9.5346	-3.25613	10.8631	-6.24099	-1.90563	-8.5286	-3.96146	C4	T.durum	modern	ICARDA
DWRC-1133	-9.53349	-11.4183	-14.3053	-15.9584	5.27467	17.7107	5.49278	-3.84386	-0.277056	16.2827	C4	T.durum	modern	SRB
DWRC-1135	-11.086	-3.81468	-12.844	-9.77371	-4.79149	8.55934	-6.85421	-3.49697	-9.27687	0.984424	C4	T.durum	modern	SRB
DWRC-1141	-14.8635	-9.2241	-3.23115	-5.14813	-1.45101	5.80713	-5.25444	3.38239	-8.28348	-3.55017	C4	T.durum	modern	SRB
DWRC-1443	-13.5374	-11.0412	-12.317	-7.97651	0.436911	8.53311	-5.2154	1.71707	-6.41335	0.892862	C4	T.durum	landrace	IRN
DWRC-1500	-11.0521	-1.62138	-6.84672	-4.53206	-10.4013	8.11225	-3.1246	-0.634906	-6.752	-7.90153	C4	T.durum	modern	UKR
DWRC-1502	-14.4188	-3.93642	-9.27703	-7.06375	-8.44102	11.1566	-0.243104	-1.94335	-4.1649	-8.44127	C4	T.durum	modern	UKR
DWRC-2045	-11.6307	-6.29092	-8.27724	-13.2619	-4.84956	9.80885	8.5435	-4.12904	3.43753	7.14341	C4	T.durum	modern	ITA
DWRC-2078	-13.3063	-20.3736	-5.24879	-3.44315	-0.0252655	-0.613898	-4.53274	-1.33809	-0.218658	-5.36584	C4	T.durum	modern	ITA
DWRC-2086	-11.4185	-6.07336	-8.06331	-12.9217	-5.03093	10.0563	8.60381	-4.05678	3.47658	7.15245	C4	T.durum	modern	ITA
DWRC-2095	-14.7928	-22.3247	10.5264	2.78823	-1.48669	-4.07828	-4.60439	7.444	-3.02722	4.40835	C4	T.durum	modern	ITA
DWRC-2102	-4.38825	-18.786	12.629	5.69229	-7.0095	1.15514	-3.21183	7.46938	0.377106	4.2885	C4	T.durum	modern	ITA
DWRC-2160	-16.8705	-7.61626	-9.10233	-10.2025	-8.35709	8.56552	-0.729436	-0.596203	-4.8982	-7.16127	C4	T.durum	landrace	USA
DWRC-2166	-10.3894	-6.44889	-18.6321	-24.5456	7.95276	22.9745	12.4108	6.70388	6.48402	27.2172	C4	T.durum	landrace	ETH
DWRC-2167	-10.977	-9.53573	-15.4202	-21.68	6.99055	20.8977	12.1345	3.61321	5.07555	22.7617	C4	T.durum	landrace	ERI
DWRC-2186	-16.5438	-12.3411	-9.27607	-10.4303	-9.2164	10.5947	0.713691	3.18612	-2.29122	-4.28675	C4	T.durum	landrace	AUS
DWRC-2204	-14.7507	-12.1326	-10.2047	-7.1772	-0.891992	10.6387	-2.46351	-2.19859	-6.50569	-0.843582	C4	T.durum	landrace	SWE
DWRC-2215	-16.5318	3.07589	-9.72347	-8.07186	-14.9703	8.59353	0.712328	-2.87791	-6.76299	-10.1823	C4	T.durum	landrace	KAZ
DWRC-2218	-9.66883	-7.92689	-13.4105	-18.055	3.08736	15.8759	8.76691	-0.698456	0.818447	12.6005	C4	T.durum	landrace	GRC
DWRC-2224	-14.3139	-8.46998	-12.3509	-9.62738	-0.701118	8.40502	-3.33962	-1.76929	-5.65146	-0.504758	C4	T.durum	landrace	MLT
DWRC-2225	-13.0557	-15.9751	-5.29065	-6.46357	-3.19987	12.6603	-0.877595	-1.79039	-0.89027	-8.12033	C4	T.durum	landrace	ESP
DWRC-2226	-11.2516	-7.58101	-17.4062	-23.8725	4.91815	21.6144	13.4155	8.37597	8.99673	29.2563	C4	T.durum	landrace	ARG
DWRC-2228	-15.9318	-1.54736	-7.78861	-8.97647	-12.4625	9.73777	-1.04949	0.226898	-8.40463	-8.81118	C4	T.durum	landrace	POL
DWRC-2235	-11.6619	-17.3466	-5.72162	-4.70397	0.121368	6.1414	2.34448	-2.39172	-4.40588	-4.86444	C4	T.durum	landrace	ISR
DWRC-2236	-11.0301	-8.5496	-17.5846	-24.3545	5.66339	20.9626	13.4499	8.2226	8.31348	29.4062	C4	T.durum	landrace	ETH
DWRC-2276	-13.2638	-14.6725	-7.65373	-3.39821	-4.65402	12.3555	1.32398	-3.04641	-1.76484	-3.70344	C4	T.durum	modern	LBN
DWRC-2278	-9.51266	-15.8553	-0.324136	-4.09712	-7.2374	3.02394	-0.44534	-1.2486	2.51895	-5.93628	C4	T.durum	landrace	TUN
DWRC-2284	-10.7507	-14.6359	-15.584	-12.019	3.04853	14.9483	2.53859	-1.0519	0.234555	11.3979	C4	T.durum	landrace	OMN
DWRC-0005	4.32791	-4.36222	-5.74856	-1.84723	-7.69175	2.39204	-7.4575	-11.4754	3.61415	-4.10715	C5	T.durum	modern	EGY
DWRC-0007	4.38263	-4.28771	-5.88037	-1.78709	-7.61431	2.45553	-7.47051	-11.4485	3.61629	-4.13801	C5	T.durum	modern	EGY
DWRC-0145	-1.4752	-10.1837	-4.75565	1.277	-0.109755	2.86988	-5.09797	2.42008	3.63483	1.19947	C5	T.durum	modern	ARG
DWRC-0169	1.19691	2.16136	-5.71331	0.188404	-6.56887	3.69573	-8.21997	-6.82529	3.79288	-1.39122	C5	T.durum	landrace	ARG
DWRC-0178	-12.6419	10.2533	-0.22673	3.24874	-2.31911	4.68725	-1.70941	-3.66489	4.56152	-1.48943	C5	T.durum	modern	ARG
DWRC-0188	-9.42202	0.520808	-3.79692	0.403114	5.66857	2.30525	-6.83705	2.34433	-5.83169	-2.10219	C5	T.durum	modern	ARG
DWRC-0199	-1.62421	-0.815319	-0.0947837	3.60724	4.49103	-1.66202	-7.71149	-8.15017	4.10342	1.03086	C5	T.durum	modern	ARG
DWRC-0215	0.539093	0.731673	-7.67999	-3.71826	-1.42991	0.18623	-6.92035	-4.30391	0.731897	3.2709	C5	T.durum	modern	ARG
DWRC-0216	-10.2111	-12.2328	12.0719	1.4483	2.60345	3.2846	-4.75616	-3.61713	5.04817	-0.040027	C5	T.durum	modern	ARG
DWRC-0218	-9.16211	-10.3827	7.09623	1.30997	2.10645	2.56915	-3.61869	-2.63933	7.54074	-3.51434	C5	T.durum	modern	ARG
DWRC-0240	-11.8058	4.51817	2.93806	4.78025	-3.20247	-1.03541	3.35976	3.70705	2.55614	1.98399	C5	T.durum	modern	FRA
DWRC-0259	10.1422	-9.14681	10.2944	-6.61821	0.596891	2.16453	-5.52351	4.99912	2.80616	-4.71207	C5	T.durum	modern	ESP
DWRC-0269	5.6174	-3.28337	-6.87373	-1.90215	-1.28062	8.12683	-4.97172	-6.03915	0.0346988	0.0956604	C5	T.durum	modern	MAR
DWRC-0281	-3.7345	-23.4349	8.54404	4.77298	-0.469791	2.37233	-8.15931	1.00183	4.10104	4.59188	C5	T.durum	modern	ITA
DWRC-0288	-1.84695	-14.341	1.4453	2.5263	-9.08739	10.6447	-7.73855	1.45889	3.14866	-7.73768	C5	T.durum	modern	ITA
DWRC-0289	2.88492	-15.1657	3.716	11.5614	-11.535	7.90452	-8.80012	2.53203	3.32197	-1.13347	C5	T.durum	modern	ITA
DWRC-0299	-4.161	4.27361	2.04116	6.37849	-8.10981	0.733362	1.06319	10.0564	-1.93871	3.92042	C5	T.durum	modern	DesertDurum
DWRC-0313	-7.29233	7.93551	12.8129	9.69757	2.66798	0.442087	-4.67932	4.8501	8.59054	7.31937	C5	T.durum	modern	FRA
DWRC-0709	3.03508	3.16013	-5.74506	-9.82605	4.54376	-1.88368	-10.5449	4.92683	-0.890824	-7.61449	C5	T.durum	modern	AUS
DWRC-0710	5.3312	8.5175	-7.49237	-10.6359	7.99945	-2.31378	-11.8738	4.93488	-3.40235	-6.36231	C5	T.durum	modern	AUS
DWRC-0711	0.620863	9.41135	-11.9914	-10.9522	6.28373	-0.603497	-17.1051	7.41775	-2.16353	-5.181	C5	T.durum	modern	AUS
DWRC-0712	2.49019	14.2027	-6.31553	-13.4745	6.98436	-4.22092	-12.6724	5.2561	-3.73319	-7.68691	C5	T.durum	modern	AUS
DWRC-0713	7.13854	3.99951	-10.4364	-2.36851	1.38907	0.250888	-10.5951	5.81802	-0.551759	-2.43472	C5	T.durum	modern	AUS
DWRC-0714	6.56597	4.015	-7.54375	-9.06089	6.3925	-2.16166	-8.14171	5.47572	1.58448	-5.00645	C5	T.durum	modern	AUS
DWRC-0715	-4.67602	4.75829	-8.2482	-0.402463	-5.0268	-2.07669	-0.597581	-1.09666	3.3372	-4.36729	C5	T.durum	modern	AUS
DWRC-0716	-2.1476	6.3708	-9.4875	-7.59839	1.54939	-1.71927	-11.3744	4.19297	-2.87772	-2.13574	C5	T.durum	modern	AUS
DWRC-0717	-0.371982	7.89105	-12.7251	-11.0168	6.60097	0.0878331	-16.9858	6.50527	-2.08601	-4.83361	C5	T.durum	modern	AUS
DWRC-0718	-0.151468	9.11003	-12.5569	-11.8935	5.9902	-1.34313	-16.558	7.611	-3.17385	-5.119	C5	T.durum	modern	AUS
DWRC-0723	-18.1684	3.34723	0.863613	5.54429	-2.66817	-1.96675	-3.09964	4.29799	-1.23593	-0.497513	C5	T.durum	modern	AUT
DWRC-0726	-20.841	26.399	-9.25997	-2.02077	-3.3079	-4.01978	0.125606	0.454375	-0.0140533	-0.934234	C5	T.durum	modern	CND
DWRC-0730	-23.5827	28.0082	-9.19016	-2.22218	-3.2411	-3.49725	0.142764	-0.800013	-1.53848	-0.812019	C5	T.durum	modern	CND
DWRC-0731	-23.4637	28.0708	-9.29308	-2.07118	-3.27457	-3.5001	0.110912	-0.720433	-1.45606	-0.755078	C5	T.durum	modern	CND
DWRC-0732	-12.3109	17.0313	-10.4273	-3.98441	-3.55882	-6.76086	-10.1528	-0.492831	2.60192	4.82272	C5	T.durum	modern	CND
DWRC-0733	-12.7801	20.1579	-11.5698	-0.520489	2.422	-4.68955	-8.97821	3.26762	-0.670398	3.9883	C5	T.durum	modern	CND
DWRC-0734	-12.1836	21.476	-10.6715	-1.77545	3.32827	-4.88789	-5.2113	-0.032539	1.30142	3.78342	C5	T.durum	modern	CND
DWRC-0736	-11.6634	18.7708	-11.879	-1.13693	2.77501	-7.10199	-7.91513	-1.31374	-2.44892	4.9458	C5	T.durum	modern	CND
DWRC-0805	4.81341	-4.13612	-3.04627	4.67399	-8.96784	8.24897	-6.53267	4.4848	9.243	-4.45859	C5	T.durum	modern	DesertDurum
DWRC-0809	-17.7746	-2.26351	8.05994	8.09901	-1.38648	1.41593	-9.62659	1.13165	9.64778	-1.20703	C5	T.durum	modern	ITA
DWRC-0813	8.60943	-2.55245	-7.12548	0.678333	-2.0228	8.21006	-4.44598	-2.97116	1.98099	-4.60108	C5	T.durum	modern	MAR
DWRC-0854	13.8054	-0.379497	0.034408	-9.61147	8.15378	-8.46726	-3.48663	-3.81122	2.32592	-2.28083	C5	T.durum	modern	ICARDA
DWRC-0863	1.88458	-15.5795	5.54479	5.89129	-1.32896	3.40226	-10.2095	-4.18698	7.62421	-0.227754	C5	T.durum	modern	ICARDA
DWRC-0868	8.05279	-2.0947	-7.41659	0.80355	-1.80217	7.48989	-4.53369	-2.06985	2.38286	-4.26439	C5	T.durum	modern	MAR
DWRC-0881	-6.67496	-1.61459	-10.2243	-2.48353	-6.77121	-1.44169	-0.07961	0.677782	0.388202	-5.8769	C5	T.durum	landrace	ICARDA
DWRC-0932	-3.63863	-17.949	7.76009	5.88939	-6.34079	1.82119	-3.39791	1.74597	-0.393284	3.2726	C5	T.durum	modern	ITA
DWRC-1022	0.878349	-13.8896	6.79871	-1.14973	8.21692	2.61796	-7.07795	-0.370654	4.06438	-8.47367	C5	T.durum	modern	ESP
DWRC-1032	-6.41932	12.8155	-5.91368	6.3995	-8.86449	1.40001	3.15932	-1.25549	0.566418	-5.12385	C5	T.durum	modern	ESP
DWRC-1048	-4.80555	-1.27616	-6.68468	-0.288435	-6.21024	-3.28172	3.33385	-6.0028	6.43816	-4.07236	C5	T.durum	modern	ESP
DWRC-1072	-11.1511	7.89412	14.087	8.94684	1.47254	1.14976	-5.73757	3.88935	8.62012	8.31202	C5	T.durum	modern	FRA
DWRC-1081	-3.22648	2.45576	-3.86768	-0.115475	-8.77421	3.98733	2.24144	-1.36971	6.55613	-5.38543	C5	T.durum	modern	ESP
DWRC-1097	-22.3877	3.03691	16.0496	4.96825	1.39091	-0.830977	-7.4929	7.24706	6.73027	8.06885	C5	T.durum	modern	FRA
DWRC-1104	-7.51291	-0.544663	1.31024	3.31652	4.77435	-3.29429	-9.65846	-10.7031	7.31898	0.961672	C5	T.durum	modern	ESP
DWRC-1105	-14.6536	-7.18063	0.962866	2.36154	2.95847	0.157865	-7.16583	-3.20003	2.89023	-2.73026	C5	T.durum	modern	FRA
DWRC-1108	-13.0609	-12.798	5.78369	9.46648	-2.73532	1.574	-3.55602	0.0720844	4.84803	0.767529	C5	T.durum	modern	FRA
DWRC-1139	-8.45631	7.0006	-3.26077	-0.404586	-0.628968	4.41172	-8.09665	-1.48155	-6.99954	5.1405	C5	T.durum	modern	HUN
DWRC-1437	0.466265	0.701112	-0.599848	-2.37599	-1.92887	5.56106	0.78017	-3.46814	3.64619	1.68314	C5	T.durum	modern	ITA
DWRC-1722	-8.93269	4.11232	-1.37576	8.11036	-3.85545	2.99953	2.10717	0.227735	1.6967	-4.77625	C5	T.durum	EPO(generation2009)	FRA
DWRC-1905	-6.72433	2.10783	-0.101855	6.55982	-3.29442	-2.75276	-2.09693	-4.13899	4.00918	0.983417	C5	T.durum	modern	FRA
DWRC-1908	3.65528	-8.07528	11.2364	-6.95577	14.0259	-3.97995	-6.01936	6.48903	-0.924578	4.19083	C5	T.durum	modern	ITA
DWRC-1910	-17.938	11.7379	-7.02703	3.58061	0.098057	-1.3048	1.95054	0.123243	-0.306396	-6.94796	C5	T.durum	modern	FRA
DWRC-1913	-6.15053	7.70609	6.81908	11.7756	4.84957	0.746258	1.09173	3.45744	5.92602	1.39552	C5	T.durum	modern	ITA
DWRC-1916	-20.8588	19.8237	-8.42715	-2.43309	-7.39933	-4.78292	-7.07224	1.80736	3.12917	1.23952	C5	T.durum	modern	CND
DWRC-1917	-9.17418	0.130529	6.30057	3.403	-3.86908	0.830084	-2.06409	-4.73807	11.1581	2.69889	C5	T.durum	modern	FRA
DWRC-2040	-20.6117	2.85721	10.5344	6.28498	2.03109	-1.03232	-8.61109	-1.66492	6.73082	3.06223	C5	T.durum	modern	ITA
DWRC-2041	-7.59406	-6.99564	-0.0651816	8.67281	-4.33273	4.53136	3.87895	0.644755	3.31715	-1.12007	C5	T.durum	modern	ITA
DWRC-2046	0.435509	-19.7451	5.29484	9.45952	-4.48403	7.12022	-5.0605	3.36114	2.51397	-4.81944	C5	T.durum	modern	ITA
DWRC-2065	-13.9655	1.60521	6.22931	12.4587	2.86625	3.03223	-5.3376	-0.113969	8.25668	-0.14493	C5	T.durum	modern	ITA
DWRC-2081	-11.8883	3.47182	1.63576	9.0438	11.7518	0.882137	-11.7077	-7.14958	2.87798	-3.17811	C5	T.durum	modern	ITA
DWRC-2097	-1.5878	-18.2868	-4.15736	6.21458	1.60555	3.24329	-8.32238	-2.6583	6.47942	0.416003	C5	T.durum	modern	ITA
DWRC-2100	-12.7539	7.2498	-0.942897	3.87681	-5.92686	4.04162	-5.49791	-2.01393	4.27917	1.6349	C5	T.durum	modern	ESP
DWRC-2104	-4.79105	-8.17768	7.07274	3.01035	-1.51923	4.23782	-9.50106	0.550095	-3.47188	1.00191	C5	T.durum	modern	ITA
DWRC-2122	-16.1467	5.75387	1.45662	4.12631	-0.00919348	-5.58536	-8.15531	-8.83343	9.03878	-3.05198	C5	T.durum	modern	ITA
DWRC-2151	-13.0926	14.7212	-11.2022	-0.13578	-1.66628	-5.07374	-14.2769	0.174816	-2.39353	4.93444	C5	T.durum	modern	CND
DWRC-2153	-11.8396	17.8947	-13.9044	-1.45956	-2.504	-6.43564	-12.7238	-0.336849	-2.45952	4.0902	C5	T.durum	modern	CND
DWRC-2154	-13.6393	20.2316	-4.49408	-3.01635	-4.30225	-1.59806	2.02981	-4.00843	3.17435	1.91313	C5	T.durum	modern	CND
DWRC-2155	-12.9575	21.978	-12.0171	-0.316546	1.08581	-6.88225	-11.3155	-0.861012	-1.50627	2.56804	C5	T.durum	modern	CND
DWRC-2168	-6.71408	12.026	-10.1217	-0.163462	-4.5798	-7.45657	4.13716	-5.82241	1.68419	-9.84255	C5	T.durum	modern	USA
DWRC-2172	-23.3602	20.6316	-6.20702	1.0829	-5.2561	-4.62874	-4.1775	-0.00190721	1.04744	1.036	C5	T.durum	modern	CND
DWRC-2310	9.38754	-4.44592	-2.58422	-4.10515	2.92649	4.36144	-10.23	2.49119	3.28518	-7.62487	C5	T.durum	modern	DZA
DWRC-2328	9.37973	-4.46575	-2.61533	-4.11312	2.90402	4.33371	-10.1495	2.43877	3.28678	-7.59597	C5	T.durum	modern	ICARDA
DWRC-0277	-2.30208	-18.835	-16.079	-3.28114	2.34927	-28.6686	2.48358	0.480469	5.43391	2.79511	C6	T.durum	modern	MAR
DWRC-0643	-4.38885	-18.2911	-16.2138	-2.97009	5.16186	-28.4206	1.80806	2.09816	3.78062	1.71	C6	T.durum	modern	SYR
DWRC-0680	-2.94525	-15.1801	-15.9292	-3.29889	2.20888	-30.5873	1.61035	-0.245484	3.96469	3.64912	C6	T.durum	modern	ICARDA
DWRC-0696	1.12732	-4.2386	-7.86947	0.390385	4.99426	-17.7785	8.79139	2.47051	4.27743	-2.7599	C6	T.durum	modern	ICARDA
DWRC-0824	-2.2872	-18.621	-16.3871	-3.11917	2.28386	-28.7587	2.32831	0.851153	5.52488	2.77551	C6	T.durum	modern	MAR
DWRC-0848	-1.10685	-14.124	-15.8079	-4.09963	4.23148	-32.1911	3.39317	-3.0293	4.92583	4.41325	C6	T.durum	modern	SYR
DWRC-0880	-0.219164	-13.7294	-11.6074	4.59199	3.66105	-17.4703	1.73429	0.950917	1.9534	1.89888	C6	T.durum	modern	ICARDA
DWRC-0896	6.26977	-6.9403	-6.26376	-4.39634	-3.79405	-16.4402	-0.092798	-2.38279	-2.13284	1.05186	C6	T.durum	modern	ICARDA
DWRC-0951	4.48323	-6.29369	-12.2296	-2.90039	0.291518	-15.8221	3.25945	-1.01346	4.41689	1.80769	C6	T.durum	modern	ICARDA
DWRC-0981	2.98204	-9.87723	-14.1238	-6.01263	4.13686	-26.6957	6.10228	-2.17534	5.13827	4.2967	C6	T.durum	modern	ICARDA
DWRC-1067	-1.29603	-14.4971	-15.7512	-4.8776	4.13019	-32.0292	3.97171	-3.4504	5.78048	2.92043	C6	T.durum	modern	ICARDA
DWRC-1077	-1.55098	-13.4874	-16.1161	-3.77533	3.99166	-32.4922	3.39731	-2.8397	4.64161	4.57033	C6	T.durum	modern	ICARDA
DWRC-2296	8.47911	-2.5598	-9.00686	-2.67365	-3.00248	-13.3722	4.23752	1.87143	5.11777	5.12713	C6	T.durum	modern	SYR
DWRC-2382	0.7155	-11.3123	-13.0047	-5.97725	-1.82342	-24.0447	4.02345	0.579896	5.00029	3.13806	C6	T.durum	modern	ICARDA
DWRC-2384	1.37282	-6.81145	-14.5986	-4.07664	2.14243	-25.2787	4.68281	-0.996934	4.54953	1.60978	C6	T.durum	modern	ICARDA
DWRC-2386	-3.19253	-16.0049	-16.2614	-3.14785	1.99067	-29.8206	1.28781	-0.243827	3.56671	3.58169	C6	T.durum	modern	ICARDA
DWRC-0182	-7.39304	-0.0819369	1.72565	-5.80325	1.60529	4.57724	0.00452323	-0.755549	-1.37751	-4.89893	C7	T.durum	modern	ARG
DWRC-0192	-6.02552	-10.7631	2.57571	-2.14398	-2.21103	1.14802	1.68924	0.387013	5.99572	-2.11554	C7	T.durum	modern	ARG
DWRC-0236	-15.1584	2.62304	3.1964	5.36768	2.73356	-0.38466	-0.117682	-2.5534	1.52169	0.390946	C7	T.durum	modern	FRA
DWRC-0237	-12.8144	0.723784	5.7816	1.65342	0.330906	-3.04273	1.69262	-2.24737	7.69317	1.52063	C7	T.durum	modern	FRA
DWRC-0238	-13.5975	10.107	7.40233	4.17194	1.36832	-1.11355	1.36193	3.34341	7.56787	2.03089	C7	T.durum	modern	FRA
DWRC-0287	-19.2525	9.88249	7.20739	6.09443	-2.77777	-2.28623	-4.00904	10.5812	1.74231	4.43403	C7	T.durum	modern	DesertDurum
DWRC-0291	-14.5202	8.69612	6.05168	1.41836	-5.59531	-4.57796	-1.40392	10.0037	0.511834	3.35602	C7	T.durum	modern	DesertDurum
DWRC-0309	-17.183	10.4911	2.53235	-0.848159	-13.1486	-2.96371	-2.31769	12.5953	-7.51906	6.59791	C7	T.durum	modern	DesertDurum
DWRC-0312	-17.0937	6.27408	4.2785	-1.4348	-13.0505	-2.87821	-0.262123	15.1641	-10.0668	5.54104	C7	T.durum	modern	DesertDurum
DWRC-0317	-18.1281	5.33881	3.83272	1.61997	-3.73853	3.53581	-7.8579	-2.21393	2.5161	-2.44783	C7	T.durum	modern	FRA
DWRC-0685	-20.6275	8.38552	-6.16632	-3.27891	-3.55568	5.54837	-0.605262	0.991945	-1.37868	-2.2572	C7	T.durum	landrace	ICARDA
DWRC-0686	-19.6355	9.83184	-4.94125	-4.36597	-3.62421	3.80739	1.38148	0.108931	-2.35155	-1.70161	C7	T.durum	modern	ICARDA
DWRC-0719	-16.7328	7.27892	2.42158	0.974554	2.13236	-1.87188	-0.608908	4.94271	9.60119	1.94283	C7	T.durum	modern	AUS
DWRC-0722	-15.3175	-2.17792	1.67966	-0.31468	-4.82475	-0.123493	-4.41464	-0.414364	-2.13543	-6.50163	C7	T.durum	modern	AUT
DWRC-0728	-17.1246	12.1159	-3.18045	-5.22087	-10.5177	-7.59203	-2.24333	9.36754	-3.40231	2.92476	C7	T.durum	modern	CND
DWRC-0729	-20.7871	20.7554	-4.19839	-6.26741	-4.91311	-1.20548	0.907195	-5.33381	0.836946	-1.75367	C7	T.durum	landrace	CND
DWRC-0735	-17.8106	13.302	-2.88457	-3.62164	-7.82749	-6.68548	-5.00889	6.57756	1.08839	1.98237	C7	T.durum	modern	CND
DWRC-0737	-21.2099	20.4275	0.470975	1.83721	-1.52156	-4.39239	-5.39674	4.31218	7.25511	4.60496	C7	T.durum	modern	CND
DWRC-0776	-21.9992	13.4097	8.50077	5.6746	5.62465	-4.19979	0.168194	-2.93993	5.69865	2.22994	C7	T.durum	modern	FRA
DWRC-0846	-23.7652	22.4369	3.60562	3.07655	4.04659	-3.45318	-1.67669	1.92429	10.017	4.2805	C7	T.durum	modern	USA
DWRC-1083	-20.2574	18.9587	4.81863	4.99281	-0.925577	-2.75997	-4.07435	1.01629	5.30848	4.96701	C7	T.durum	modern	FRA
DWRC-1085	-15.0959	-1.6652	6.41659	5.52954	-0.162908	-1.97825	1.70828	9.84661	-7.05012	1.11465	C7	T.durum	modern	FRA
DWRC-1091	-16.8706	7.22043	-4.80663	1.83429	-3.66659	3.71721	-1.29866	-1.35039	-1.85488	-6.47929	C7	T.durum	modern	FRA
DWRC-1103	-17.1251	12.8005	5.9592	2.76653	1.37759	-4.56002	-3.52168	6.31659	6.77459	1.78826	C7	T.durum	modern	FRA
DWRC-1113	-17.4986	1.27871	-5.78421	-4.6602	-7.56721	7.37195	-4.95515	1.84434	-6.62728	0.115863	C7	T.durum	modern	AUT
DWRC-1115	-18.1643	-0.846875	-4.79942	-3.22065	-3.87625	6.53339	-9.41397	2.18356	-6.50339	2.85498	C7	T.durum	modern	AUT
DWRC-1138	-17.7346	2.9265	-4.92871	-0.0697024	-6.97551	1.72897	-2.85004	3.6397	-5.75606	-0.933799	C7	T.durum	modern	AUT
DWRC-1145	-12.424	-4.40393	7.16099	-2.63627	-4.52069	2.24251	1.83178	2.10666	-7.23257	0.118438	C7	T.durum	modern	FRA
DWRC-1441	-11.6898	-1.46241	3.64617	-2.26547	-6.76378	3.15528	0.665224	-4.0475	11.1098	-0.898112	C7	T.durum	modern	FRA
DWRC-1719	-13.5349	-7.92292	8.48244	5.82737	16.8688	0.131431	10.5555	-11.6322	-10.2103	-8.03055	C7	T.durum	EPO(generation2009)	FRA
DWRC-1721	-9.41365	-4.91615	4.35348	1.80355	0.149343	2.37035	-2.71374	0.529141	3.51731	0.93975	C7	T.durum	EPO(generation2009)	FRA
DWRC-1724	-21.6705	-1.07136	3.6894	4.78462	5.79503	4.35266	4.59946	3.10229	3.25661	4.06391	C7	T.durum	EPO(generation2009)	FRA
DWRC-1726	-13.2201	1.26988	4.81311	2.13597	7.93604	2.73013	4.58468	-3.91893	-4.40167	-2.61867	C7	T.durum	EPO(generation2009)	FRA
DWRC-1727	-22.2541	11.0564	6.48877	7.81109	10.0908	0.80027	1.57141	-3.60047	6.19012	-0.618955	C7	T.durum	EPO(generation2009)	FRA
DWRC-1729	-16.6519	1.05386	6.89928	4.71677	12.8709	1.05735	1.85062	-6.55867	-6.01932	-1.31917	C7	T.durum	EPO(generation2009)	FRA
DWRC-1730	-9.21179	-0.679596	8.65601	3.55831	10.7922	1.37731	-0.131609	-6.23431	-6.88536	-0.749195	C7	T.durum	EPO(generation2009)	FRA
DWRC-1733	-21.0991	3.01168	-2.62344	6.16716	14.4617	2.91634	3.11755	1.87548	-5.20839	-1.84363	C7	T.durum	EPO(generation2009)	FRA
DWRC-1734	-17.1306	1.37049	7.61403	6.86105	8.94258	1.6459	8.67994	2.96821	0.401578	-1.79511	C7	T.durum	EPO(generation2009)	FRA
DWRC-1735	-9.0851	-2.18849	4.73169	3.10866	8.38811	4.07757	8.20771	-2.05224	3.82418	-6.52585	C7	T.durum	EPO(generation2009)	FRA
DWRC-1736	-14.2157	1.77131	-2.74856	0.495387	16.5983	2.03018	3.40689	-8.90264	-1.67234	-1.03782	C7	T.durum	EPO(generation2009)	FRA
DWRC-1738	-14.1424	1.98446	-0.0359974	0.0538029	3.33062	2.59926	3.64699	-7.5349	9.04422	2.00108	C7	T.durum	EPO(generation2009)	FRA
DWRC-1739	-10.8756	1.79492	2.20166	1.62396	-0.431387	-1.834	4.6287	0.287349	-0.424097	1.76151	C7	T.durum	EPO(generation2009)	FRA
DWRC-1740	-16.6882	0.146896	3.23505	4.53473	12.036	-4.56409	11.574	-5.71032	-12.0842	-6.36473	C7	T.durum	EPO(generation2009)	FRA
DWRC-1741	-14.2763	-5.63391	-0.461846	4.47284	14.4796	1.20199	6.07284	-3.1877	-7.35383	-7.32614	C7	T.durum	EPO(generation2009)	FRA
DWRC-1743	-13.6467	-2.43264	-2.45556	-1.33001	14.7104	5.15911	6.39686	-0.617682	-1.44418	4.08429	C7	T.durum	EPO(generation2009)	FRA
DWRC-1744	-5.69806	-8.99442	1.48053	5.62065	11.5039	0.688148	1.61768	-7.74012	-6.44416	-7.20173	C7	T.durum	EPO(generation2009)	FRA
DWRC-1746	-12.5708	-10.5409	2.93081	-0.089198	15.038	1.63182	11.5064	-4.55908	-0.960958	-2.42393	C7	T.durum	EPO(generation2009)	FRA
DWRC-1747	-18.473	5.3354	-2.03577	2.4704	10.8254	2.842	5.60187	-3.0536	-3.89127	0.0411518	C7	T.durum	EPO(generation2009)	FRA
DWRC-1748	-12.3202	0.838493	-5.00242	-0.124121	2.13847	1.0852	-1.83187	2.39252	-5.67437	-2.05092	C7	T.durum	EPO(generation2009)	FRA
DWRC-1750	-14.6188	-0.633884	0.170044	-3.92753	3.15494	1.74722	12.4658	3.61242	-3.6775	-3.35778	C7	T.durum	EPO(generation2009)	FRA
DWRC-1751	-23.0597	12.7678	5.3062	7.46715	7.85465	-2.07699	1.95614	2.16738	-0.785456	-0.0516332	C7	T.durum	EPO(generation2009)	FRA
DWRC-1754	-15.0951	5.36995	0.373771	1.9699	8.87161	-5.19215	10.1069	-2.83992	-9.83774	-3.88638	C7	T.durum	EPO(generation2009)	FRA
DWRC-1757	-18.8072	1.80819	-4.6867	-3.93296	3.55713	3.73114	8.63193	3.48786	0.0463534	-1.33823	C7	T.durum	EPO(generation2009)	FRA
DWRC-1758	-12.6138	0.916751	3.38391	1.17854	2.68761	-1.7378	0.861668	-1.19417	3.83854	-0.38306	C7	T.durum	EPO(generation2009)	FRA
DWRC-1759	-10.4196	-0.552813	0.448551	-0.955533	7.76382	2.22396	4.06534	-2.90189	-6.53636	-0.0695824	C7	T.durum	EPO(generation2009)	FRA
DWRC-1764	-13.6038	-4.52128	5.58674	1.30391	4.15075	4.94963	1.67655	-0.118145	0.24345	-2.82389	C7	T.durum	EPO(generation2009)	FRA
DWRC-1766	-16.8201	6.67452	2.07036	3.65748	9.02028	-5.51505	10.4438	0.988283	-7.89901	-2.30141	C7	T.durum	EPO(generation2009)	FRA
DWRC-1767	-13.4691	-2.42022	-4.49746	1.00344	15.4951	5.41712	3.20573	-4.07657	-1.39259	1.46711	C7	T.durum	EPO(generation2009)	FRA
DWRC-1768	-18.6341	5.9904	3.16844	6.10923	3.60621	-1.49471	1.2225	5.2486	-3.83865	-1.95526	C7	T.durum	EPO(generation2009)	FRA
DWRC-1771	-17.4755	1.45643	-1.06472	0.0602418	2.41092	3.52456	-0.257408	-2.39522	-4.07546	-4.76428	C7	T.durum	EPO(generation2009)	FRA
DWRC-1774	-16.6912	0.725622	0.10196	3.15295	14.2442	-3.42665	6.852	-6.62391	-11.8296	-3.1403	C7	T.durum	EPO(generation2009)	FRA
DWRC-1775	-17.1403	-0.763862	0.350898	1.47675	6.12434	0.726332	9.41592	4.32808	-1.42274	-4.63309	C7	T.durum	EPO(generation2009)	FRA
DWRC-1776	-19.4828	5.92264	0.293706	6.22391	16.5725	-0.617784	6.69581	-7.20271	-10.0999	-0.503112	C7	T.durum	EPO(generation2009)	FRA
DWRC-1777	-16.7252	8.29935	-3.02748	3.02597	15.828	1.02182	4.19814	-5.82871	-5.56524	-3.02364	C7	T.durum	EPO(generation2009)	FRA
DWRC-1778	-8.25324	-2.93861	0.129919	2.67619	0.554363	0.485189	0.94425	-0.223135	0.523503	-0.907653	C7	T.durum	EPO(generation2009)	FRA
DWRC-1780	-23.1179	12.6825	5.38749	7.46283	8.05752	-1.97148	2.17243	2.27728	-0.832628	-0.0840917	C7	T.durum	EPO(generation2009)	FRA
DWRC-1781	-15.6956	-1.25522	3.76629	2.71359	7.14392	3.67182	8.37102	-5.26675	-1.56061	-0.604804	C7	T.durum	EPO(generation2009)	FRA
DWRC-1783	-19.1737	-0.120789	2.79964	0.302691	13.3223	-2.14371	2.94446	-5.8013	-2.56576	0.63783	C7	T.durum	EPO(generation2009)	FRA
DWRC-1784	-8.4824	3.63454	1.43406	-0.353306	2.55323	-0.244136	7.15072	-0.13893	-2.75889	-2.4228	C7	T.durum	EPO(generation2009)	FRA
DWRC-1787	-11.2753	-0.836153	-1.85827	-1.85798	10.5633	-0.346063	2.46031	-3.03768	-6.10007	-4.44428	C7	T.durum	EPO(generation2009)	FRA
DWRC-1788	-8.99715	-4.65633	2.54929	4.70011	15.5807	1.40094	3.45115	-10.0711	-5.62213	-7.87756	C7	T.durum	EPO(generation2009)	FRA
DWRC-1789	-18.8075	9.58602	4.1228	2.15185	6.70728	-1.1391	7.76028	-3.43247	-6.32456	-2.63586	C7	T.durum	EPO(generation2009)	FRA
DWRC-1791	-11.7929	0.315776	0.195945	-1.07552	1.30445	-1.46595	10.2687	1.35838	-2.27185	-4.35288	C7	T.durum	EPO(generation2009)	FRA
DWRC-1792	-15.7587	1.41745	-0.0789137	3.65394	4.95909	4.36349	3.74788	1.70938	-3.1245	-1.6613	C7	T.durum	EPO(generation2009)	FRA
DWRC-1794	-18.2626	4.55667	8.39472	4.03216	9.21164	2.88263	7.68339	0.0916418	5.35891	2.49883	C7	T.durum	EPO(generation2009)	FRA
DWRC-1796	-13.3254	-7.37257	3.02748	4.53058	19.3725	-1.75642	6.66643	-11.4242	-13.0023	-6.79671	C7	T.durum	EPO(generation2009)	FRA
DWRC-1798	-14.3595	7.11931	2.47469	4.96163	8.10996	-0.738997	-2.47923	-2.60552	0.667617	2.38265	C7	T.durum	EPO(generation2009)	FRA
DWRC-1800	-15.7316	2.81625	0.701762	-0.465136	5.62408	-0.657228	12.6637	-2.41927	-3.38596	-3.25135	C7	T.durum	EPO(generation2009)	FRA
DWRC-1801	-13.4253	-8.0191	8.48355	5.86429	16.8294	0.153728	10.6638	-11.6287	-10.1697	-8.0893	C7	T.durum	EPO(generation2009)	FRA
DWRC-1802	-17.6284	5.80194	2.96186	3.01763	6.02116	-0.02876	7.919	-3.29109	-2.79968	0.573806	C7	T.durum	EPO(generation2009)	FRA
DWRC-1806	-14.934	8.07228	-1.64817	-0.512597	2.09542	2.55412	1.66147	-3.37255	-4.7607	-7.78901	C7	T.durum	EPO(generation2009)	FRA
DWRC-1807	-11.9645	-0.225387	1.75642	2.87272	6.42579	-0.490919	9.99488	5.64276	0.879435	-3.32617	C7	T.durum	EPO(generation2009)	FRA
DWRC-1808	-18.9114	8.68053	-3.74852	2.43652	-0.139836	-0.96638	-0.129002	-1.45456	-1.32418	-1.02618	C7	T.durum	EPO(generation2009)	FRA
DWRC-1810	-16.1802	1.43115	2.85073	1.39126	8.93111	2.8313	0.34994	3.30654	-8.06168	-1.05674	C7	T.durum	EPO(generation2009)	FRA
DWRC-1811	-18.2508	1.11982	3.10556	2.91173	5.64052	1.06558	-0.109823	-1.60749	0.0970345	-2.29326	C7	T.durum	EPO(generation2009)	FRA
DWRC-1812	-14.0413	-7.89577	1.3996	1.59649	4.92031	3.45934	3.89915	-1.16521	-4.0485	-5.63159	C7	T.durum	EPO(generation2009)	FRA
DWRC-1813	-18.0201	3.07181	3.65529	4.86637	17.5638	-0.359663	7.17467	-12.1344	-5.53529	-1.79692	C7	T.durum	EPO(generation2009)	FRA
DWRC-1818	-18.5277	6.97532	3.61631	4.60607	9.13958	-3.54422	6.49158	-6.49331	-4.42481	-4.13417	C7	T.durum	EPO(generation2009)	FRA
DWRC-1822	-10.6003	-4.94268	2.44796	3.58414	5.60274	-0.56176	4.65662	-2.31025	-5.74925	-4.91278	C7	T.durum	EPO(generation2009)	FRA
DWRC-1828	-19.9643	-1.29925	1.94047	3.05145	1.52344	-1.23129	7.67016	3.08954	-1.92828	3.99084	C7	T.durum	EPO(generation2009)	FRA
DWRC-1830	-17.972	1.42835	-2.59627	1.16378	3.41361	4.37631	9.46233	1.87469	-1.30746	-1.20855	C7	T.durum	EPO(generation2009)	FRA
DWRC-1831	-15.6596	2.60526	0.172482	3.04289	13.7178	1.43729	6.93641	-4.7876	-4.49204	-0.569613	C7	T.durum	EPO(generation2009)	FRA
DWRC-1909	-20.7781	9.43247	10.9843	4.90566	-1.66392	-4.51688	-6.12883	9.52453	2.18817	7.32908	C7	T.durum	modern	ITA
DWRC-2029	-18.8475	16.9096	0.695195	-1.43669	-8.74608	-6.3044	-4.46884	6.01585	-4.04205	2.34732	C7	T.durum	modern	CND
DWRC-2047	-14.44	0.658537	8.64687	4.26494	-3.41322	4.12047	-5.14595	4.18347	0.143081	0.852173	C7	T.durum	modern	ITA
DWRC-2063	-13.4489	2.84182	4.47265	2.76746	2.40878	0.810744	-7.59891	0.837054	4.19028	1.90758	C7	T.durum	modern	ITA
DWRC-2067	-21.1108	9.44812	9.4443	5.75066	2.61363	-3.75728	-4.82282	0.693666	10.3358	5.31633	C7	T.durum	modern	FRA
DWRC-2077	-11.0579	7.60137	5.55408	0.82086	-7.81389	-2.01258	-0.229284	-2.49498	0.38636	5.16221	C7	T.durum	modern	ITA
DWRC-2087	-19.3831	15.1982	-8.57298	-5.87219	-12.2047	2.72592	-3.11558	-3.3765	-4.85615	-7.88256	C7	T.durum	landrace	USA
DWRC-2088	-24.1108	17.824	9.85172	7.56456	1.45818	-3.62338	-6.93185	2.23264	10.1276	6.24177	C7	T.durum	modern	USA
DWRC-2094	-26.7757	17.509	9.07119	9.88702	9.39488	-1.40874	-1.09018	-1.24947	8.90092	1.46481	C7	T.durum	modern	FRA
DWRC-2098	-16.2632	4.71006	6.25874	7.08408	3.29431	1.94297	-4.80484	-0.541821	8.33661	5.43645	C7	T.durum	modern	ITA
DWRC-2132	-22.9245	15.9403	6.58267	7.44979	6.92929	-0.52885	-0.293535	1.52887	7.27661	3.01009	C7	T.durum	modern	FRA
DWRC-2267	-19.4462	16.6598	-10.7744	-3.52388	-9.89171	6.33399	-2.11634	-2.86439	-3.89058	-9.29028	C7	T.durum	modern	USA
DWRC-2283	-24.4014	19.5831	6.76611	2.90148	1.60325	-4.95485	-4.05509	-0.719914	6.06394	4.43402	C7	T.durum	modern	USA
