# Supplementary material for: Genome-wide association and biparental mapping revealed a major quantitative trait locus associated with seedling resistance to bacterial leaf streak in durum
Source: Theor Appl Genet. 2025 Dec 19;139(1):10. doi: 10.1007/s00122-025-05111-7 (PMC12717212; doi:10.1007/s00122-025-05111-7)
Supplement: Supplementary file 6 — Supplementary file6 (XLSX 12 KB) [file 122_2025_5111_MOESM6_ESM.xlsx]

## Sheet: Sheet1
Table S5. Marker trait association detected for bacterial leaf streak resistance in GDP
Blink	Trait	Marker	Chr	Position (Mb)	p-value	q-value	Effect	MAF
	AvIT	RAC875_c13610_2646	6A	1202829	1.57135e-18	2.05407e-14	0.338097	0.143451
	AvIT	BS00021967_51	3A	724520349	2.55627e-16	1.67078e-12	-0.482156	0.049896
	AvIT	wsnp_BF474615A_Ta_1_1	4A	574481465	5.4489e-12	2.37427e-08	0.435403	0.037422
	AvIT	BS00021688_51	5A	657084054	4.4662e-09	1.45955e-05	-0.197053	0.2079
	AvIT	GENE-4466_79	7A	8677428	2.62827e-08	6.87134e-05	0.387672	0.024948
	AvIT	Tdurum_contig45787_512	2A	771308796	1.65595e-07	0.000360776	0.123718	0.399168
	AvIT	Kukri_c33640_640	3A	630286793	2.32563e-07	0.000434294	0.322432	0.035343
	AvIT	Kukri_c43479_207	1A	581759353	1.23585e-06	0.00201937	0.278339	0.04158
	AvIT	RAC875_c6538_136	2B	12132227	6.40598e-06	0.00930433	0.252748	0.04158
	AvIT	Excalibur_c5033_587	1A	511862988	1.35931e-05	0.0177688	-0.245326	0.037422
	AvIT	Tdurum_contig43552_666	5B	698834574	2.51368e-05	0.0298717	-0.114487	0.189189
	AvWS	RAC875_c13610_2646	6A	1202829	3.10017e-11	2.29471e-07	5.67378	0.143451
	AvWS	BS00021967_51	3A	724520349	3.51087e-11	2.29471e-07	-8.19128	0.049896
	AvWS	BS00021688_51	5A	657084054	1.63978e-06	0.00518441	-3.61719	0.2079
	AvWS	Kukri_c33640_640	3A	630286793	1.23629e-06	0.00518441	7.05187	0.035343
	AvWS	IAAV8947	4A	584720185	1.98302e-06	0.00518441	4.36102	0.0810811
MLMM	Trait	Marker	Chr	Position (Mb)	p-value	q-value	Effect	MAF
	AvIT	RAC875_c13610_2646	6A	1202829	1.30082e-10	1.70043e-06	0.320486	0.143451
	AvIT	BobWhite_c10610_1096	4A	635189412	2.94244e-06	0.0192318	-0.369615	0.049896
	AvIT	GENE-4466_79	7A	8677428	5.23275e-06	0.0228008	0.467345	0.024948
	AvIT	BobWhite_c10610_149	4A	635190358	1.02638e-05	0.0268335	-0.385195	0.035343
	AvIT	Excalibur_c6749_694	4A	635190381	1.02638e-05	0.0268335	-0.385195	0.035343
	AvIT	RAC875_c41169_68	7A	8677461	1.34764e-05	0.0288566	0.470994	0.022869
	AvIT	Excalibur_c16470_623	5A	656981441	2.14851e-05	0.0288566	-0.207453	0.18711
	AvIT	Excalibur_c16470_494	5A	656981570	2.14851e-05	0.0288566	-0.207453	0.18711
	AvIT	Excalibur_c16470_278	5A	656981786	2.14851e-05	0.0288566	-0.207453	0.18711
	AvIT	BS00021688_51	5A	657084054	2.20751e-05	0.0288566	-0.208146	0.2079
	AvWS	RAC875_c13610_2646	6A	1202829	5.00448e-09	6.54186e-05	6.3133	0.143451
	AvWS	BS00021967_51	3A	724520349	4.25854e-06	0.0278338	-7.61389	0.049896
